# Supplementary material for: The facilitating role of phycospheric heterotrophic bacteria in cyanobacterial phosphonate availability and Microcystis bloom maintenance
Source: Microbiome. 2023 Jun 26;11:142. doi: 10.1186/s40168-023-01582-2 (PMC10291797; doi:10.1186/s40168-023-01582-2)
Supplement: Supplementary file 3 — Additional file 2: Dataset 1. Information for 162 sequenced cyanobacteria strains from FACHB. Dataset 2. Genomic information for 647 high-quality phycospheric heterotrophic bacterial bins. Dataset 3. Information of 128 high-quality phycospheric heterotrophic bacterial bins that encode C-P lyase gene clusters and their NCBI accession numbers. Dataset 4. Information and environmental parameters of bloom water samples used in this study from Taihu Lake and Dianchi Lake. Dataset 5. Information regarding 22 phosphonate catabolizing phycospheric heterotrophic bacterial isolates and NCBI accession numbers of 16s rDNA and phnJ genes. Dataset 6. Reports of phosphonate and phosphate concentrations from previous published studies. [file 40168_2023_1582_MOESM2_ESM.xlsx]

## Sheet: Index
Index
Dataset 1:Information for 162 sequenced cyanobacteria strains from FACHB
Dataset 2: Genomic information for 647 high-quality phycospheric heterotrophic bacterial bins
Dataset 3: Information of 128 high-quality phycospheric heterotrophic bacterial bins that encode C-P lyase gene clusters and their NCBI accession numbers
Dataset 4: Information and environmental parameters of bloom water samples used in this study from Taihu Lake and Dianchi Lake
Dataset 5: Information regarding 22 phosphonate catabolizing phycospheric heterotrophic bacterial isolates and NCBI accession numbers of 16s rDNA and phnJ genes
Dataset 6: Reports of phosphonate and phosphate concentrations from previous published studies

## Sheet: Dataset 1
Dataset 1: Information for 162 sequenced cyanobacteria strains from FACHB
Strain name	Reported in Chen's Project (PRJNA598298)	With phn gene cluster identified in its phycospheric bacterial bins	Contig size	Contig num	GC	N50 (contigs)	Completeness	Contamination	Predicted genes	Coding density
Anabaena 7120 FACHB-418	√		6.75	84	41.26	185501	99.19	0	6010	0.822817
Anabaena azollae FACHB-190	√		8.07	112	40.57	165543	99.26	0.19	7124	0.807787
Anabaena azotica FACHB-119	√	√	7.68	122	41.34	127363	99.56	0.89	6816	0.784254
Anabaena azotica FACHB-888	√		8.57	430	41.59	83478	99.11	1.52	8244	0.774373
Anabaena catenula FACHB-362	√		5.95	109	39.37	120473	99.89	0	5323	0.811137
Anabaena cylindrica FACHB-170	√		6.68	71	41.26	208506	99.19	0	5954	0.823246
Anabaena cylindrica FACHB-243	√		6.57	96	38.77	143668	99.44	0	6018	0.812576
Anabaena cylindrica FACHB-318	√		6.64	73	41.27	208452	99.07	0	5887	0.823581
Anabaena cylindrica FACHB-383	√	√	3.88	68	48.06	100447	99.78	0.22	3802	0.853963
Anabaena eucompacta FACHB-1194	√		5.16	108	37.57	86753	98.56	0	4907	0.781019
Anabaena inaequalis FACHB-380	√		6.59	132	41.27	97537	99.52	0.68	5975	0.785369
Anabaena lutea FACHB-196	√		5.78	63	39.25	192513	99.67	0	5366	0.816177
Anabaena minutissima FACHB-250	√		6.74	119	41.08	161999	99.33	0	6040	0.815731
Anabaena sp. FACHB-1088	√	√	4.38	36	55.3	244338	99.09	0	3769	0.817271
Anabaena sp. FACHB-1091	√	√	4.31	59	37.5	124205	99.55	0.45	4072	0.807213
Anabaena sp. FACHB-1094	√	√	5.45	221	37.58	42170	98.11	0.22	5181	0.784844
Anabaena sp. FACHB-110	√	√	7.62	104	40.35	135415	99.48	0.7	6607	0.811937
Anabaena sp. FACHB-1219	√	√	9.15	117	40.75	216996	99.11	0.81	7658	0.797375
Anabaena sp. FACHB-1237	√	√	4.43	95	34.96	97967	98.67	0	3934	0.785951
Anabaena sp. FACHB-1250	√	√	4.23	107	37.64	72652	99	0.33	3958	0.809463
Anabaena sp. FACHB-135			4.56	224	42.43	39733	99.67	0.29	4461	0.796893
Anabaena sp. FACHB-1391	√	√	4.29	90	37.64	102015	99.22	0.33	3989	0.804905
Anabaena sp. FACHB-709	√		6.77	80	41.26	205481	99.19	0	6034	0.822985
Anabaena sp. FACHB-83	√		8.12	116	40.64	190745	99.48	0.11	7143	0.814091
Anabaena sphaerica FACHB-251	√		5.91	46	38.79	296026	99.22	0	5371	0.813333
Anabaena subtropica FACHB-260	√		5.54	105	40.83	108475	99.33	0.22	4917	0.823089
Anabaena variabilis FACHB-113	√	√	8.82	130	40.69	128465	99.11	0.22	7211	0.796851
Anabaena variabilis FACHB-164	√		5.71	33	39.32	394797	99.67	0	5266	0.816853
Anabaena variabilis FACHB-171	√		6.74	87	41.27	185514	99.33	0.22	5987	0.822969
Anabaena variabilis FACHB-319	√		6.67	92	41.43	173683	99.33	0	5791	0.820312
Aphanizomenon flos-aquae FACHB-1040	√		5.52	155	38.4	58342	99.22	0.11	5219	0.775471
Aphanizomenon flos-aquae FACHB-1171	√	√	4.14	91	37.04	78897	99.44	0	3930	0.820642
Aphanizomenon flos-aquae FACHB-1249	√	√	4.15	97	37.01	83039	99.89	0	3950	0.819571
Aphanizomenon flos-aquae FACHB-1265	√		4.14	88	37.02	85704	99.89	0	3954	0.823496
Aphanizomenon flos-aquae FACHB-1287	√	√	4.15	85	37.03	85728	99.89	0	3936	0.823867
Aphanizomenon flos-aquae FACHB-1290	√		4.11	136	37.01	55341	99.67	0.22	3914	0.821443
Aphanizomenon sp. FACHB-1399	√	√	4.15	100	37.01	76250	99.67	0	3952	0.822076
Aphanizomenon sp. FACHB-1401	√	√	4.15	104	37.05	75924	99.67	0	3942	0.821489
Aphanizomenon sp. FACHB-1416	√	√	4.09	162	37.14	43168	99.89	0.22	3880	0.811877
Aulosira sp. FACHB-615	√		7.95	83	40.69	275562	99.56	0	6953	0.813332
Calothrix anomala FACHB-343	√		8.82	145	40.53	93944	99.11	0.26	7253	0.799854
Calothrix membranacea FACHB-236	√	√	8.4	165	40.65	93658	98.89	0.07	7046	0.797088
Calothrix parietina FACHB-288	√		8.81	138	40.53	109042	99.11	0.26	7250	0.800216
Calothrix sp. FACHB-156	√	√	9.08	128	40.68	161746	99.33	0.52	7395	0.80011
Calothrix sp. FACHB-168	√	√	8.99	106	40.4	169060	99.11	0.78	7486	0.795867
Cylindrospermum sp. FACHB-282	√		5.82	114	42.2	93570	99.33	0.22	5272	0.808192
Lusheng sp. FACHB-SPT36	√		5.85	177	46.75	61311	99.56	0.81	5078	0.816163
Lyngbya maiussula Harv FACHB-866	√		6.01	42	48.64	237362	99.29	0.59	5269	0.861133
Microcystis aeruginosa FACHB-1279		√	4.77	992	42.75	6362	92.79	0.91	4490	0.752863
Microcystis aeruginosa FACHB-1338	√	√	4.7	323	42.56	23938	98.14	0.51	4552	0.792592
Microcystis aeruginosa FACHB-1343		√	3.66	52	47.54	130432	99.56	0	3534	0.862802
Microcystis aeruginosa FACHB-434			4.55	232	42.39	36486	99.67	0.29	4468	0.797952
Microcystis aeruginosa FACHB-526			4.77	257	42.39	32369	99.56	0.29	4779	0.799394
Microcystis aeruginosa FACHB-909	√		3.03	17	69.46	267337	100	0.27	3162	0.906104
Microcystis aeruginosa FACHB-911			4.6	204	42.46	43294	99.45	0.07	4448	0.803582
Microcystis aeruginosa FACHB-913			4.62	169	42.72	42950	99.67	0.29	4578	0.812737
Microcystis aeruginosa FACHB-927		√	4.84	300	42.38	30185	99.89	0.51	4855	0.794726
Microcystis aeruginosa FACHB-928			4.55	176	43.06	49338	99.67	0.51	4346	0.801928
Microcystis aeruginosa FACHB-939		√	5.41	244	42.96	42935	99.67	1.02	5317	0.799525
Microcystis aeruginosa FACHB-975		√	4.52	242	42.43	33915	99.67	0.29	4410	0.79773
Microcystis aeruginosa FACHB-978			5.05	388	42.72	22743	99.45	0.07	5010	0.783717
Microcystis elabens FACHB-917	√		3.51	121	68.05	63070	99.73	0.68	3771	0.876364
Microcystis flos-aquae FACHB-1028			4.66	361	42.52	60968	99.89	0.4	4592	0.797527
Microcystis flos-aquae FACHB-1306		√	4.46	138	42.59	54733	99.67	0.07	4424	0.81155
Microcystis flos-aquae FACHB-1323		√	5	247	42.63	38074	99.67	0.37	4918	0.801552
Microcystis flos-aquae FACHB-1330		√	4.72	169	42.51	49298	99.67	0.76	4626	0.813737
Microcystis flos-aquae FACHB-1332		√	5.14	281	42.62	30610	99.45	0.15	5021	0.775816
Microcystis flos-aquae FACHB-1341		√	4.87	267	42.64	32565	99.23	0.8	4756	0.798903
Microcystis flos-aquae FACHB-1344	√	√	5.01	243	42.63	36184	99.67	0.37	4949	0.801458
Microcystis flos-aquae FACHB-1351		√	4.33	185	42.78	38393	99.01	0.18	4163	0.799079
Microcystis ichthyoblabe FACHB-1294			5.24	402	42.69	22075	99.45	0.37	5067	0.778215
Microcystis ichthyoblabe FACHB-1413		√	4.49	124	42.77	61887	99.67	0.07	4328	0.815266
Microcystis sp. FACHB-1005		√	4.8	276	42.43	27822	99.67	0.44	4757	0.797842
Microcystis sp. FACHB-1023		√	4.65	170	42.51	44019	99.01	0.29	4518	0.807247
Microcystis sp. FACHB-1026		√	4.71	189	42.49	44151	99.67	0.29	4577	0.80469
Microcystis sp. FACHB-1027			4.64	184	42.5	41554	98.79	0.29	4495	0.80558
Microcystis sp. FACHB-1095		√	4.65	147	42.5	49297	99.01	0.29	4523	0.807616
Microcystis sp. FACHB-1179			4.17	54	43	148509	99.67	0.29	4133	0.824225
Microcystis sp. FACHB-1314			5.33	318	42.7	31300	99.67	0.8	5173	0.78583
Microcystis sp. FACHB-1315		√	4.47	172	42.59	47452	99.45	0.4	4386	0.812592
Microcystis sp. FACHB-1321			4.92	317	42.56	29242	99.67	0.51	4856	0.78398
Microcystis sp. FACHB-1325			5.3	317	42.45	31012	99.89	0.15	5208	0.787539
Microcystis sp. FACHB-1340		√	4.43	128	42.66	60081	99.45	0.07	4391	0.809463
Microcystis sp. FACHB-1347		√	4.32	196	42.78	34717	99.01	0.18	4146	0.797646
Microcystis sp. FACHB-1352		√	4.6	266	42.46	28133	98.14	0.8	4534	0.801741
Microcystis viridis FACHB-1312			5.04	337	42.74	26318	99.01	0.29	4952	0.784423
Microcystis viridis FACHB-1337		√	5.03	378	42.73	24051	99.01	0.07	4941	0.785078
Microcystis viridis FACHB-1342	√	√	4.48	138	42.59	54778	99.67	0.18	4454	0.809424
Microcystis viridis FACHB-979		√	4.54	246	42.41	33927	99.67	0.29	4439	0.796236
Microcystis wesenbergii FACHB-1112		√	4.64	169	42.51	43883	98.79	0.29	4499	0.806752
Microcystis wesenbergii FACHB-1317	√	√	4.81	248	42.51	37193	99.23	0.37	4841	0.788624
Microcystis wesenbergii FACHB-1318			4.29	141	43.17	53787	99.01	0.07	4221	0.80615
Microcystis wesenbergii FACHB-1329		√	4.42	203	42.45	35753	98.79	0.29	4314	0.800572
Microcystis wesenbergii FACHB-13341	√	√	4.28	142	43.18	55923	98.57	0.07	4211	0.805972
Microcystis wesenbergii FACHB-1336		√	4.36	169	43.17	55691	99.45	0.07	4294	0.801993
Microcystis wesenbergii FACHB-1339		√	4.23	605	43.19	10093	97.82	0.29	4104	0.77665
Microcystis wesenbergii FACHB-908	√	√	3.68	53	47.51	181285	99.78	0	3573	0.860861
Microcystis wesenbergii FACHB-929	√		3.67	56	47.52	114649	99.78	0	3561	0.861329
Nostoc calcicola FACHB-3891	√	√	8.61	99	41.43	187413	99.44	0.44	7279	0.797481
Nostoc flagelliforme FACHB-838	√		10.34	726	41.56	43658	99.56	0.74	9987	0.754912
Nostoc foliaceum FACHB-393	√		8.46	177	41.73	140137	99.78	1.11	7608	0.802691
Nostoc linckia FACHB-104	√	√	8.95	181	40.72	106546	99.11	0.3	7335	0.79937
Nostoc linckia FACHB-391	√	√	8.4	187	41.73	146341	99.78	0.67	7536	0.801938
Nostoc muscorum FACHB-395	√		9	260	41.34	84635	99.56	0.28	7985	0.800927
Nostoc paludosum FACHB-159	√		8.84	159	41.18	157552	99.93	1.67	7800	0.799131
Nostoc parmelioides FACHB-3921	√	√	7.41	164	41.33	109344	99.11	0.44	6507	0.815767
Nostoc punctiforme FACHB-252	√		8.54	77	40.69	299721	99.78	2.11	7195	0.795836
Nostoc sp. FACHB-133	√	√	8.45	160	41.43	138854	99.56	0.67	7475	0.801776
Nostoc sp. FACHB-142		√	4.47	208	42.43	35588	99.01	0.29	4371	0.798491
Nostoc sp. FACHB-152	√	√	8.22	190	40.47	84723	99.48	0.33	7154	0.817276
Nostoc sp. FACHB-280	√	√	7.29	113	40.42	145176	99.56	0.19	6432	0.818432
Nostoc sp. FACHB-87	√	√	8.11	133	40.64	146059	99.48	0.33	7137	0.814237
Nostoc sp. FACHB-892	√		8.62	151	41.43	186744	99.89	1.56	8031	0.793861
Nostoc sp. FACHB-973	√	√	9.08	263	41.65	63506	99.56	0.69	7831	0.798647
Nostoc spongiaeforme FACHB-130	√		6.83	98	40.49	109784	99.77	0.11	6082	0.816137
Oscillatoria lutea FACHB-406	√		4.29	38	55.34	208971	99.64	0	3657	0.815553
Oscillatoria planctonica FACHB-708	√		4.29	34	55.34	273789	99.64	0	3648	0.815508
Oscillatoria sp. FACHB-1083	√	√	4.38	30	55.26	303969	99.09	0	3764	0.817584
Oscillatoria sp. FACHB-1120	√	√	5.91	79	46.69	180846	100	0.37	5171	0.825144
Oscillatoria sp. FACHB-1406	√		5.21	42	48.55	164929	99.56	0.23	4696	0.843892
Oscillatoria sp. FACHB-1407	√		7.75	66	49.03	300664	99.53	1.78	6844	0.820185
Oscillatoria sp. FACHB-868	√	√	6.02	48	48.65	253051	99.29	0.59	5279	0.860701
Oscillatoria tenuis FACHB-1052	√	√	5.55	36	55.99	248526	99.15	1.45	5182	0.84564
Phormidium ambiguum FACHB-161	√		6.43	72	46.97	197467	99.41	1.18	6274	0.867353
Phormidium foveolarum FACHB-239	√		6.82	76	46.98	203361	99.41	1.18	6648	0.867309
Phormidium inundatum FACHB-857	√		8.81	165	41.18	157552	99.81	1.67	7763	0.79787
Phormidium lucidum var.olivace FACHB-238	√		6.84	87	46.98	204036	99.41	1.18	6669	0.866354
Phormidium mucicola FACHB-723	√	√	3.78	94	43.3	77093	99.06	0.47	3688	0.872844
Phormidium sp. FACHB-1129	√		6	84	48.63	134027	99.29	0.59	5254	0.861053
Phormidium sp. FACHB-1136	√		5.71	260	56.17	49524	99.46	2.17	5415	0.829432
Phormidium tenue FACHB-1050	√		5.36	89	42.17	93623	99.29	1.65	4941	0.855042
Phormidium tenue FACHB-886	√		8.52	255	49.88	125568	99.29	1.89	8052	0.808955
Planktothricoides raciborskii FACHB-881	√		4.29	35	55.3	198457	99.64	0	3631	0.81451
Planktothricoides raciborskii FACHB-956	√	√	5.88	59	50.44	177933	99.29	0.47	5055	0.819315
Planktothrix agardhii FACHB-1243	√		6.6	125	44.45	129672	99.26	0.93	6346	0.83417
Planktothrix agardhii FACHB-1261	√		6.69	118	43.48	103761	99.78	0.66	5730	0.772501
Planktothrix sp. FACHB-1355	√		6.61	1379	44.29	5923	79.7	2.11	5745	0.742797
Planktothrix sp. FACHB-1365	√	√	6.31	67	39.39	154973	99.56	0.98	5642	0.852993
Planktothrix sp. FACHB-1370	√		6.67	126	43.47	111063	99.56	0.44	5710	0.773313
Planktothrix sp. FACHB-1375	√	√	8.24	229	44.21	64024	98.78	1.19	7188	0.844316
Plectonema boryanum FACHB-402	√		6.81	81	46.98	197455	99.41	1.18	6638	0.867153
Plectonema phormidiodes FACHB-200			4.57	221	42.41	34712	99.67	0.29	4466	0.797363
Pseudanabaena sp. FACHB-1277	√	√	4.55	179	43.86	48997	98.94	0.59	4445	0.85675
Pseudanabaena sp. FACHB-1998	√	√	4.55	64	42.48	129242	99.06	1.42	4256	0.853528
Pseudanabaena sp. FACHB-2040	√		5.99	44	53.64	340777	99.18	1.22	5668	0.839688
Richelia sinica FACHB-800	√		5.53	80	39.71	110013	99.93	0.07	4797	0.818783
Scytonema hofmanni FACHB-248	√	√	7.56	195	41.21	63491	99.76	0	7028	0.800228
Spirulina platensis FACHB-439	√		5.53	308	44.49	44370	99.82	1.24	5048	0.816287
Spirulina platensis FACHB-835	√		5.56	372	44.54	34814	99.89	2.4	5035	0.81261
Spirulina sp. FACHB-971			5.36	315	44.57	39263	99.67	0	4849	0.819823
Synechococcus 7942 FACHB-805	√		2.62	9	55.44	603911	100	0	2723	0.887715
Synechococcus elongatus FACHB-242		√	2.61	9	55.43	530639	99.73	0	2718	0.887647
Synechococcus elongatus FACHB-4101			3.99	84	34.87	88001	99.45	0.33	3481	0.82239
Synechococcus sp. FACHB-1061	√	√	2.61	9	55.43	530585	100	0	2719	0.887547
Synechocystis sp. FACHB-898	√		3.7	62	47.5	130617	99.78	0	3616	0.861639
Tolypothrix curta FACHB-145	√		8.7	185	40.52	98513	99.48	0.56	7589	0.81979
Tolypothrix sp. FACHB-123	√		8.12	166	40.72	112790	99.33	0.74	6826	0.799972
Anabaena cylindrica FACHB-1038		√	Failed to generate high quality cyanobacterial bin from sequencing project
Dolichospermum flos-aquae FACHB-1255		√	Failed to generate high quality cyanobacterial bin from sequencing project
Microcoleus sp. FACHB-1515		√	Failed to generate high quality cyanobacterial bin from sequencing project
Microcoleus sp. FACHB-1624		√	Failed to generate high quality cyanobacterial bin from sequencing project
Pseudanabaena sp. FACHB-2209		√	Failed to generate high quality cyanobacterial bin from sequencing project

## Sheet: Dataset 2
Dataset 2: Genomic information for 647 high-quality phycospheric heterotrophic bacterial bins
Bin ID	Marker lineage	Contig size	Contig num	GC	Longest contig	N50 (contigs)	Completeness	Contamination	predicted genes	Coding density
Armatimonadetes_1005	k__Bacteria (UID1452)	2943799	2	0.604636	2898617	2898617	94.44	0.93	2769	0.913118
Caulobacterales_1005	c__Alphaproteobacteria (UID3422)	2965904	5	0.683163	2015326	2015326	97.94	1.32	2847	0.929264
Rhodobacterales_1005	f__Rhodobacteraceae (UID3340)	4182788	40	0.68459	915552	174982	99.47	0.76	3968	0.902515
Rhodospirillales_1005	o__Rhodospirillales (UID3754)	5334517	165	0.723916	219443	52075	97.18	1.91	5135	0.916736
Armatimonadetes_1023	k__Bacteria (UID1452)	3039843	4	0.604184	1982685	1982685	94.44	0.93	2906	0.913503
Rhodobacterales_1023	f__Rhodobacteraceae (UID3340)	4195588	158	0.653966	177973	42939	99.39	0.33	4149	0.906124
Sphingomonadales1_1023	o__Sphingomonadales (UID3310)	3831721	85	0.653185	269229	87286	99.31	0.88	3637	0.907916
Sphingomonadales2_1023	o__Sphingomonadales (UID3310)	2845684	79	0.653793	343059	56706	99.75	0.87	2759	0.930252
Armatimonadetes_1026	k__Bacteria (UID1452)	3060370	3	0.60471	2985268	2985268	94.44	0.93	2964	0.914104
Rhodobacterales_1026	f__Rhodobacteraceae (UID3340)	4151214	188	0.654592	101842	34584	98.63	0.68	4175	0.907093
Sphingomonadales_1026	o__Sphingomonadales (UID3310)	3290080	68	0.660891	198275	101697	97.72	0.8	3111	0.919581
Armatimonadetes_1027	k__Bacteria (UID1452)	2938492	2	0.604695	2897629	2897629	94.44	0.93	2762	0.913115
Xanthomonadales_1027	f__Xanthomonadaceae (UID4214)	5209348	246	0.684712	209107	36928	98.64	3.51	4434	0.878508
bacteroidetes_1028	k__Bacteria (UID2570)	3395196	125	0.566457	130575	47898	94.52	0	2667	0.873634
cytophagia_1028	o__Cytophagales (UID2938)	4698142	16	0.467499	944187	458683	99.81	0	4094	0.894401
Gemmatimonadetes_1028	k__Bacteria (UID2495)	4662861	207	0.665194	116179	36022	97.8	2.75	4219	0.918268
bacteroidetes_1038	p__Bacteroidetes (UID2591)	4891326	12	0.482072	1244827	729229	99.5	1.49	4234	0.90721
Chitinophagia_1038	p__Bacteroidetes (UID2591)	2968283	1	0.393253	2968283	2968283	99.51	0.74	2619	0.911565
Rhizobiales1_1038	o__Rhizobiales (UID3449)	5482251	60	0.609586	422317	240128	98.84	0.97	5342	0.890538
Rhizobiales2_1038	o__Rhizobiales (UID3450)	3959392	24	0.656231	466082	285543	97.87	1.45	3879	0.905635
Rhizobiales3_1038	o__Rhizobiales (UID3654)	5276531	148	0.682638	261433	62648	98.8	2.19	5098	0.895571
Rhodospirillales_1038	o__Rhodospirillales (UID3754)	5213285	32	0.695569	1184910	374402	100	1.12	4961	0.926596
Burkholderiales_1040	o__Burkholderiales (UID4000)	4268145	10	0.679376	1191313	1110130	99.53	0.47	4110	0.935741
Caulobacterales_1040	c__Alphaproteobacteria (UID3422)	2615438	10	0.702195	760793	739934	99.68	0	2665	0.922631
Chitinophagia_1040	p__Bacteroidetes (UID2591)	3266326	3	0.394612	1830381	1830381	99.51	0	2894	0.906551
Flavobacteriales_1040	f__Flavobacteriaceae (UID2817)	4262035	15	0.380599	984043	410112	99.65	0	3883	0.907505
Gemmatimonadetes_1040	k__Bacteria (UID2495)	4446252	261	0.667243	82722	24449	98.9	3.3	4096	0.922314
Rhodospirillales_1040	c__Alphaproteobacteria (UID3305)	4475884	4	0.649212	2830549	2830549	99.56	0.44	4338	0.937836
Sphingomonadales1_1040	o__Sphingomonadales (UID3310)	3675261	28	0.646597	667681	342600	98.86	1.14	3458	0.913652
Sphingomonadales2_1040	o__Sphingomonadales (UID3310)	3874324	37	0.647843	382761	295695	99.64	1.14	3815	0.915979
Armatimonadetes_104	k__Bacteria (UID1452)	2899305	2	0.605318	2309405	2309405	94.44	0.93	2735	0.913155
Rhodospirillales_104	o__Rhodospirillales (UID3754)	5324525	491	0.722726	72463	16382	97.76	5.01	5390	0.916136
Sphingomonadales_104	o__Sphingomonadales (UID3310)	4076968	14	0.643489	1256102	1010873	98.86	2.5	3795	0.913286
Xanthomonadales_104	f__Xanthomonadaceae (UID4214)	5099657	19	0.685023	1265101	578168	99.66	1.92	4167	0.87969
Rhodobacterales_1050	c__Alphaproteobacteria (UID3422)	2958871	57	0.635524	227136	71869	99.51	0.65	2891	0.909861
Sphingobacteriales_1050	p__Bacteroidetes (UID2605)	3079739	10	0.465618	1027410	473530	98.1	0.95	2737	0.944021
Caulobacterales_1052	c__Alphaproteobacteria (UID3422)	2970664	8	0.682948	1068513	633249	97.94	1.32	2852	0.927981
Chitinophagia_1052	p__Bacteroidetes (UID2591)	2968164	1	0.393254	2968164	2968164	99.51	0.74	2621	0.911451
cytophagia_1052	o__Cytophagales (UID2938)	4721059	52	0.442533	338951	151779	100	0	4171	0.898448
Rhizobiales_1052	o__Rhizobiales (UID3450)	5971806	96	0.676098	309732	115111	98.4	2.79	5593	0.895218
Sphingobacteriales_1052	p__Bacteroidetes (UID2605)	3093062	10	0.465911	891557	516032	98.1	0.95	2736	0.943371
Sphingomonadales_1052	o__Sphingomonadales (UID3310)	3812749	6	0.644712	2090107	2090107	99.59	0.38	3609	0.914492
Armatimonadetes_1061	k__Bacteria (UID1452)	3024467	2	0.604137	2995707	2995707	94.44	0.93	2892	0.914091
Caulobacterales_1061	c__Alphaproteobacteria (UID3422)	3246796	36	0.621524	321909	196289	97.19	0.65	3337	0.920758
Gemmatimonadetes_1061	k__Bacteria (UID2495)	4375694	11	0.651258	1948154	706065	98.9	3.3	3767	0.924663
Rhizobiales_1061	o__Rhizobiales (UID3654)	4396771	18	0.682428	1223511	438155	99.06	0.88	4104	0.907007
Sphingomonadales_1061	c__Alphaproteobacteria (UID3305)	3202117	4	0.692534	2155988	2155988	100	0.87	3022	0.924652
bacteroidetes_1083	k__Bacteria (UID2570)	2915322	6	0.64433	1113814	706082	98.36	0.55	2543	0.913133
Burkholderiales_1083	o__Burkholderiales (UID4000)	3794148	110	0.676206	169197	50920	97.9	1.56	3623	0.926106
Chitinophagia_1083	p__Bacteroidetes (UID2591)	4060917	1	0.40758	4060917	4060917	100	0.25	3695	0.912493
Flavobacteriales_1083	o__Flavobacteriales (UID2815)	3344022	130	0.352477	126022	39930	98.77	0.9	3195	0.896917
Gemmatimonadetes_1083	k__Bacteria (UID2495)	4305157	102	0.668233	406793	74283	98.9	4.4	3733	0.922472
Pseudomonadales_1083	o__Pseudomonadales (UID4488)	5214962	564	0.62955	53110	12709	97.44	1.38	5073	0.896263
Sphingomonadales_1083	o__Sphingomonadales (UID3310)	3545580	3	0.64762	2732119	2732119	99.81	1.25	3409	0.908849
Chitinophagia_1088	p__Bacteroidetes (UID2591)	3366430	15	0.470072	520316	263003	99.01	0.25	2785	0.92462
Gemmatimonadetes_1088	k__Bacteria (UID2495)	4306563	12	0.668087	2261224	2261224	98.9	3.3	3684	0.920464
Rhizobiales1_1088	o__Rhizobiales (UID3449)	4828472	84	0.617802	343189	103854	100	1.36	4627	0.894417
Rhizobiales2_1088	o__Rhizobiales (UID3642)	4240158	14	0.677264	814235	443401	99.37	0	4028	0.901808
Sphingomonadales1_1088	o__Sphingomonadales (UID3310)	3615543	2	0.660939	3113996	3113996	99.54	1.98	3501	0.924167
Sphingomonadales2_1088	o__Sphingomonadales (UID3310)	3045571	17	0.650874	586262	286572	98.79	0.26	2933	0.907648
Sphingomonadales3_1088	c__Alphaproteobacteria (UID3305)	3247870	23	0.693103	625507	289181	100	0.87	3070	0.924194
Alphaproteobacteria_1091	c__Alphaproteobacteria (UID3422)	3677895	127	0.560915	140583	42143	98.48	0.73	3573	0.900372
Caulobacterales_1091	c__Alphaproteobacteria (UID3422)	2684254	1	0.700863	2684254	2684254	99.68	1.46	2751	0.920558
Rhizobiales_1091	o__Rhizobiales (UID3654)	4428153	22	0.682074	959752	480451	99.06	0.88	4134	0.906959
Sphingomonadales_1091	o__Sphingomonadales (UID3310)	3540323	166	0.651753	156291	31777	98.18	3.53	3430	0.910574
Xanthomonadales_1091	f__Xanthomonadaceae (UID4214)	3070782	209	0.695675	74481	26564	96.2	0.64	2888	0.943964
Rhizobiales_1094	o__Rhizobiales (UID3654)	4616343	410	0.681792	82259	17740	93.67	1.96	4677	0.903317
Rhodobacterales_1094	f__Rhodobacteraceae (UID3340)	3756705	17	0.66191	730777	413105	99.55	0	3603	0.901861
Sphingobacteriales1_1094	p__Bacteroidetes (UID2605)	3574336	18	0.349976	761830	298314	99.05	0.03	3007	0.917938
Sphingobacteriales2_1094	p__Bacteroidetes (UID2605)	3999029	549	0.395374	40044	10145	94.11	2.15	3957	0.891127
Sphingobacteriales3_1094	p__Bacteroidetes (UID2605)	3441536	9	0.487519	1329307	1203338	97.62	0.48	3086	0.925487
Sphingomonadales1_1094	c__Alphaproteobacteria (UID3305)	2963940	59	0.656918	199520	87342	99.57	0.43	2872	0.918557
Sphingomonadales2_1094	o__Sphingomonadales (UID3310)	3106852	15	0.661133	569328	524613	99.43	0.28	2930	0.918377
Sphingomonadales3_1094	o__Sphingomonadales (UID3310)	3244711	143	0.646846	244876	39827	96.46	0.43	3189	0.906562
Sphingomonadales4_1094	o__Sphingomonadales (UID3310)	3460887	123	0.647577	256053	51482	96.26	0.68	3397	0.90789
Armatimonadetes_1095	k__Bacteria (UID1452)	3083755	3	0.604216	3040015	3040015	94.44	0.93	2978	0.914353
Rhodobacterales_1095	f__Rhodobacteraceae (UID3340)	4238855	57	0.653578	340491	187214	99.7	0.3	4144	0.906449
Sphingomonadales_1095	o__Sphingomonadales (UID3310)	3857023	107	0.65294	306131	79481	99.43	2.79	3659	0.910396
Rhizobiales_110	o__Rhizobiales (UID3654)	4839582	58	0.679825	281868	133162	99.37	0.94	4576	0.900281
Armatimonadetes_1112	k__Bacteria (UID1452)	3014205	3	0.602781	1737441	1737441	94.44	0.93	2867	0.910557
Chitinophagia_1112	p__Bacteroidetes (UID2591)	3436900	53	0.391159	443799	127686	99.51	0.52	3133	0.899093
Rhodobacterales_1112	f__Rhodobacteraceae (UID3340)	4150787	122	0.653748	221964	66370	99.24	0.61	4055	0.905677
Sphingomonadales1_1112	o__Sphingomonadales (UID3310)	3788066	119	0.653262	127269	66629	99.43	0.8	3692	0.911302
Sphingomonadales2_1112	o__Sphingomonadales (UID3310)	4270686	23	0.641646	1311420	614033	98.86	2.57	3982	0.912548
actinobacteria_1120	k__Bacteria (UID1453)	6083841	114	0.700253	308243	105789	97.44	1.36	5802	0.927414
Armatimonadetes_1120	k__Bacteria (UID1452)	3084314	66	0.604138	173641	71192	94.44	0.93	3029	0.914038
Burkholderiales_1120	o__Burkholderiales (UID4000)	5054499	26	0.692869	659912	330733	97.43	3.74	4684	0.931566
Chitinophagia_1120	p__Bacteroidetes (UID2591)	3708109	29	0.325701	1233565	306234	97.04	0.99	3069	0.905646
Rhodospirillales_1120	c__Alphaproteobacteria (UID3305)	4194834	59	0.679742	273905	115697	99.78	0.22	3738	0.901445
Sphingomonadales_1120	o__Sphingomonadales (UID3310)	3432420	37	0.646984	419493	168336	99.47	2.65	3309	0.904077
Verrucomicrobia_1120	k__Bacteria (UID2982)	5014420	33	0.662765	694576	338456	99.32	1.37	4066	0.912392
Xanthomonadales_1120	c__Gammaproteobacteria (UID4202)	3743075	6	0.683615	1032824	925468	93.32	1.52	3378	0.942411
Armatimonadetes_1129	k__Bacteria (UID1452)	3024637	2	0.60414	2995825	2995825	94.44	0.93	2896	0.914198
Sphingomonadales_1129	o__Sphingomonadales (UID3310)	4075035	12	0.643471	1264910	1256154	99.2	2.84	3800	0.913838
Xanthomonadales_1129	f__Xanthomonadaceae (UID4214)	5146428	18	0.683377	974301	733479	99.57	2.32	4183	0.878497
Armatimonadetes_1136	k__Bacteria (UID1452)	2471921	20	0.602835	542780	191537	94.44	1.85	2347	0.931982
Caulobacterales1_1136	c__Alphaproteobacteria (UID3422)	3018493	72	0.660818	193432	75973	99.68	0.92	2940	0.909676
Caulobacterales2_1136	c__Alphaproteobacteria (UID3422)	2927156	101	0.712633	188860	50117	99.03	0.35	2871	0.916874
Chitinophagia_1136	p__Bacteroidetes (UID2591)	5519404	152	0.446927	227852	59676	99.26	0	4450	0.884802
Caulobacterales_113	c__Alphaproteobacteria (UID3422)	3065585	264	0.688483	55534	18046	97.2	1.19	3163	0.920654
Rhizobiales_113	o__Rhizobiales (UID3450)	4813682	69	0.642298	550169	129908	99.45	2	4734	0.908093
Sphingomonadales1_113	o__Sphingomonadales (UID3310)	4076791	17	0.643438	1256154	961394	99.2	2.84	3809	0.913474
Sphingomonadales2_113	o__Sphingomonadales (UID3310)	3490003	36	0.654938	573560	354376	99.48	0.11	3282	0.903069
Sphingomonadales3_113	c__Alphaproteobacteria (UID3305)	3801767	13	0.686488	1276668	684817	99.57	0.87	3620	0.919966
actinobacteria_1171	o__Actinomycetales (UID1593)	2533466	13	0.712445	865309	402338	98.43	0	2352	0.929662
Armatimonadetes_1171	k__Bacteria (UID1452)	2606482	2	0.621186	2567502	2567502	95.83	0.93	2528	0.933622
Caulobacterales1_1171	c__Alphaproteobacteria (UID3422)	2870701	7	0.672869	1256124	533211	99.84	0	2847	0.908523
Caulobacterales2_1171	c__Alphaproteobacteria (UID3422)	3667719	20	0.687558	767604	364129	99.68	0.32	3582	0.90085
Gemmatimonadetes_1171	k__Bacteria (UID2495)	4480146	16	0.677788	874077	487405	98.35	4.4	3884	0.919837
Planctomycetes_1171	k__Bacteria (UID2565)	7381771	357	0.513143	139808	36991	97.34	1.39	5841	0.893568
Sphingobacteriales_1171	p__Bacteroidetes (UID2605)	3603439	33	0.37035	417742	245991	99.52	0.16	3031	0.92664
Sphingomonadales1_1171	o__Sphingomonadales (UID3310)	2899400	281	0.652026	53609	15568	96.85	2.9	2986	0.908804
Sphingomonadales2_1171	o__Sphingomonadales (UID3310)	2607894	32	0.556912	294325	114830	93.4	4.23	2561	0.914159
Sphingomonadales3_1171	o__Sphingomonadales (UID3310)	3296658	22	0.566443	948009	198713	93.52	4.78	3210	0.926211
Armatimonadetes_1179	k__Bacteria (UID1452)	2604401	2	0.622327	1403747	1403747	94.91	0.93	2503	0.932292
Sphingomonadales_1179	o__Sphingomonadales (UID3310)	4728638	39	0.637311	833316	434487	99.54	1.82	4470	0.908017
Armatimonadetes_1194	k__Bacteria (UID1452)	2944048	2	0.604636	2898840	2898840	94.44	0.93	2771	0.913448
Flavobacteriales_1194	f__Flavobacteriaceae (UID2817)	3325640	40	0.337826	402229	201840	99.29	0	2914	0.913476
Sphingomonadales1_1194	o__Sphingomonadales (UID3310)	3393795	103	0.643393	191037	53738	97.91	0.64	3274	0.904506
Sphingomonadales2_1194	o__Sphingomonadales (UID3310)	3861961	14	0.647673	1523979	1055260	99.31	1.92	3593	0.911186
Verrucomicrobia_1194	k__Bacteria (UID2982)	2527014	10	0.626065	2175442	2175442	98.65	0	2486	0.930665
cytophagia_119	o__Cytophagales (UID2936)	7436643	130	0.544568	389295	92441	99.7	1.19	6312	0.887476
Pseudomonadales_119	o__Pseudomonadales (UID4488)	5431320	17	0.626471	1144543	504776	99.84	1.18	4999	0.894215
Rhizobiales_119	o__Rhizobiales (UID3642)	5248341	132	0.713245	268936	71481	97.36	0.26	4851	0.891398
Rhizobiales1_119	o__Rhizobiales (UID3654)	5012272	31	0.679838	791844	332565	99.37	0.47	4777	0.899544
Rhizobiales2_119	o__Rhizobiales (UID3447)	3851173	7	0.630709	1100512	853525	99.49	0.2	3689	0.887282
Rhodospirillales_119	o__Rhodospirillales (UID3754)	6092454	24	0.664414	856890	417233	97.47	1.49	5946	0.924456
Sphingomonadales_119	o__Sphingomonadales (UID3310)	3912388	108	0.632975	213701	77735	98.29	0.34	3732	0.903566
Xanthomonadales_119	f__Xanthomonadaceae (UID4214)	4450750	3	0.665639	3019797	3019797	100	0.23	3964	0.896894
Armatimonadetes_1219	k__Bacteria (UID1452)	3535841	2	0.564129	3495981	3495981	93.98	0.93	3195	0.92145
Caulobacterales_1219	c__Alphaproteobacteria (UID3422)	3709937	107	0.682174	180024	57046	97.24	1.95	3617	0.909016
Rhodospirillales_1219	o__Rhodospirillales (UID3754)	5270593	67	0.709667	382092	153043	97.51	3.81	4980	0.920375
Sphingomonadales1_1219	o__Sphingomonadales (UID3310)	3158253	2	0.662901	1843897	1843897	100	0.68	3031	0.918186
Sphingomonadales2_1219	o__Sphingomonadales (UID3310)	3025471	27	0.650967	486019	239197	99.47	2.1	2912	0.903043
Burkholderiales1_1237	o__Burkholderiales (UID4000)	4353322	19	0.681941	958274	347387	99.58	2.8	3993	0.932499
Burkholderiales2_1237	o__Burkholderiales (UID4000)	5574924	48	0.674997	652331	286686	98.13	0.93	5260	0.926049
Caulobacterales_1237	c__Alphaproteobacteria (UID3422)	3162579	13	0.685241	988918	889070	100	0.49	3076	0.910151
Rhodobacterales_1237	f__Rhodobacteraceae (UID3340)	4132610	48	0.664983	556310	171819	99.7	0.3	3949	0.907521
Sphingobacteriales_1237	p__Bacteroidetes (UID2605)	5367183	13	0.458417	1025064	859896	99.52	1.93	4555	0.896789
Sphingomonadales1_1237	o__Sphingomonadales (UID3310)	3989899	17	0.650395	1295405	822872	99.66	1.71	3726	0.903513
Sphingomonadales2_1237	o__Sphingomonadales (UID3310)	3390904	62	0.643872	324317	101943	99.25	0.89	3260	0.905203
Verrucomicrobia_1237	k__Bacteria (UID2982)	2459868	4	0.626059	973874	865368	99.32	0.68	2416	0.930384
Sphingomonadales1_1243	o__Sphingomonadales (UID3310)	3212887	32	0.647227	627290	247969	99.47	0.51	3094	0.90064
Sphingomonadales2_1243	o__Sphingomonadales (UID3310)	2858464	10	0.637776	837042	796425	98.79	0.94	2717	0.910067
Caulobacterales1_1249	c__Alphaproteobacteria (UID3422)	2670072	6	0.670143	1146120	717569	99.51	0.08	2611	0.899491
Caulobacterales2_1249	c__Alphaproteobacteria (UID3422)	2792095	40	0.595056	268355	109912	97.94	0.65	2673	0.911956
Caulobacterales3_1249	c__Alphaproteobacteria (UID3422)	3417004	22	0.557103	496916	240815	98.81	0.24	3178	0.905691
Chitinophagia_1249	p__Bacteroidetes (UID2591)	3140813	24	0.360495	503654	227033	99.01	0.99	2753	0.94333
Flavobacteriales_1249	f__Flavobacteriaceae (UID2817)	3344889	18	0.34867	609865	380382	98.94	0	2937	0.909178
Nitrosomonadales_1249	c__Betaproteobacteria (UID3959)	3367795	90	0.552505	162829	61292	98.58	0.74	3292	0.8914
Rhodobacterales_1249	f__Rhodobacteraceae (UID3340)	3952190	49	0.661501	561148	165352	99.55	0	3831	0.899027
Armatimonadetes_1250	k__Bacteria (UID1452)	2557937	69	0.623296	200919	69252	94.91	1.01	2507	0.933546
Caulobacterales1_1250	c__Alphaproteobacteria (UID3422)	3431649	263	0.567004	106526	26709	94.1	1.71	3372	0.903008
Caulobacterales2_1250	c__Alphaproteobacteria (UID3422)	3906632	73	0.683912	277304	113724	97.51	0.81	3773	0.895915
Flavobacteriales_1250	f__Flavobacteriaceae (UID2817)	3246233	88	0.325971	262853	67075	99.29	0.12	3061	0.902286
Planctomycetes_1250	k__Bacteria (UID2565)	3861375	16	0.654883	1100063	351123	97.73	1.14	3138	0.874905
Pseudomonadales_1250	o__Pseudomonadales (UID4488)	5008331	361	0.624422	334948	18590	98.08	1.81	4836	0.886979
Sphingomonadales_1250	o__Sphingomonadales (UID3310)	4051939	16	0.643657	1411142	1228362	99.54	2.5	3789	0.91404
Xanthomonadales_1250	f__Xanthomonadaceae (UID4214)	3445567	58	0.691567	401732	102497	99.31	0.16	3074	0.934541
Armatimonadetes_1255	k__Bacteria (UID1452)	3195689	20	0.586894	568905	276143	93.98	0.93	3062	0.914276
Burkholderiales_1255	o__Burkholderiales (UID4000)	3682719	317	0.691148	78426	18441	96.02	1.62	3721	0.941181
Caulobacterales_1255	c__Alphaproteobacteria (UID3422)	2602729	64	0.701911	193088	64419	98.38	1.57	2719	0.923632
Rhizobiales_1255	o__Rhizobiales (UID3654)	4086511	29	0.68243	772786	269921	96.55	6	3809	0.905747
Sphingomonadales_1255	o__Sphingomonadales (UID3310)	3520545	528	0.64973	31052	8815	93.49	3.16	3663	0.910254
Xanthomonadales_1255	f__Xanthomonadaceae (UID4214)	4747084	124	0.68191	306900	73527	97.65	1.97	3873	0.884312
Burkholderiales_1261	c__Betaproteobacteria (UID3888)	2847850	466	0.525659	28936	7892	92.38	2.81	3047	0.930654
Caulobacterales1_1261	c__Alphaproteobacteria (UID3422)	2780341	2	0.680955	2649298	2649298	99.68	0.65	2791	0.911744
Caulobacterales2_1261	c__Alphaproteobacteria (UID3422)	3432420	22	0.689247	511606	236434	100	0.32	3433	0.900191
Sphingobacteriales1_1261	p__Bacteroidetes (UID2605)	3340249	9	0.488384	1317280	489313	97.62	0.48	2961	0.926348
Sphingobacteriales2_1261	p__Bacteroidetes (UID2605)	5353293	50	0.458531	797801	162659	99.52	1.93	4580	0.895914
Sphingomonadales_1261	o__Sphingomonadales (UID3310)	3678282	55	0.652995	505768	207138	99.43	0.8	3448	0.907881
Xanthomonadales_1261	f__Xanthomonadaceae (UID4214)	3310107	1	0.691954	3310107	3310107	99.31	0.11	2889	0.936998
Armatimonadetes_1265	k__Bacteria (UID1452)	2602615	2	0.621221	2563635	2563635	95.83	0.93	2525	0.933825
Burkholderiales_1265	o__Burkholderiales (UID4000)	3788216	6	0.689249	1491728	1165373	99.77	0.47	3616	0.940905
Chitinophagia1_1265	p__Bacteroidetes (UID2591)	3793668	26	0.404805	703559	334710	99.51	0.03	3276	0.898482
Chitinophagia2_1265	p__Bacteroidetes (UID2591)	3403639	28	0.319057	695672	300567	99.01	0.25	2874	0.906404
Planctomycetes_1265	k__Bacteria (UID2565)	3832855	97	0.684354	354770	107617	97.73	0.57	3163	0.898455
Sphingomonadales_1265	o__Sphingomonadales (UID3310)	3529555	262	0.65663	184639	34158	95.35	3.04	3483	0.913915
Rhizobiales_1277	o__Rhizobiales (UID3642)	4346051	78	0.676252	211664	77652	99.37	0.79	4164	0.899019
Sphingomonadales1_1277	o__Sphingomonadales (UID3310)	2854681	6	0.637925	1408478	563092	98.79	0.94	2719	0.912244
Sphingomonadales2_1277	o__Sphingomonadales (UID3310)	3367951	32	0.646469	618742	274405	99.47	0.71	3256	0.905247
Xanthomonadales_1277	f__Xanthomonadaceae (UID4214)	4890231	22	0.6862	1265095	657986	99.66	1.8	3946	0.877762
Armatimonadetes_1279	k__Bacteria (UID1452)	3006324	10	0.602936	709386	490775	94.44	0.93	2861	0.910862
Rhodospirillales_1279	o__Rhodospirillales (UID3754)	5523204	121	0.723605	365311	102478	99.5	3.93	5262	0.916684
Sphingomonadales1_1279	o__Sphingomonadales (UID3310)	3422461	169	0.645289	92801	26426	99.25	5.58	3351	0.907282
Sphingomonadales2_1279	o__Sphingomonadales (UID3310)	3205674	12	0.636892	1152269	354948	98.98	0.34	3032	0.911107
Armatimonadetes_1287	k__Bacteria (UID1452)	2603659	2	0.621203	2564679	2564679	95.83	0.93	2524	0.934043
Burkholderiales_1287	o__Burkholderiales (UID4000)	3740791	245	0.689444	100206	23107	98.39	1.25	3754	0.939668
Planctomycetes_1287	k__Bacteria (UID2565)	3844217	64	0.684405	514471	161955	97.73	0.57	3169	0.898225
Rhodobacterales_1287	f__Rhodobacteraceae (UID3340)	4433066	96	0.657473	391587	156358	100	0	4358	0.905415
Sphingomonadales_1287	o__Sphingomonadales (UID3310)	3599851	50	0.654281	505768	206005	99.43	0.11	3371	0.911406
Armatimonadetes_1290	k__Bacteria (UID1452)	2550979	1	0.622287	2550979	2550979	95.83	0.93	2482	0.933727
Burkholderiales_1290	o__Burkholderiales (UID4000)	3740687	220	0.68964	91859	27412	97.62	0.7	3732	0.941546
Sphingomonadales1_1290	o__Sphingomonadales (UID3310)	3599612	57	0.653881	505756	205996	98.97	0.11	3367	0.908031
Sphingomonadales2_1290	o__Sphingomonadales (UID3310)	4049416	16	0.643616	1254934	1229221	98.86	2.5	3789	0.91356
Armatimonadetes_1294	k__Bacteria (UID1452)	2934346	52	0.603449	268417	81355	93.42	0.93	2833	0.911157
Sphingomonadales_1294	o__Sphingomonadales (UID3310)	3156607	11	0.637045	1180788	529908	98.29	0.34	3005	0.910138
Flavobacteriales_1306	f__Flavobacteriaceae (UID2817)	3098923	25	0.327162	402090	182041	99.29	0.82	2803	0.910494
Planctomycetes_1306	k__Bacteria (UID2565)	3651710	84	0.672761	189347	72764	95.45	0	2989	0.886568
Rhizobiales_1306	o__Rhizobiales (UID3654)	4511726	50	0.681443	729305	195713	99.06	0.88	4234	0.906837
Sphingomonadales1_1306	o__Sphingomonadales (UID3310)	3236136	17	0.636982	1040567	295269	98.98	0.34	3080	0.910993
Sphingomonadales2_1306	o__Sphingomonadales (UID3310)	3479303	43	0.666782	317428	179261	99.75	1.79	3339	0.911912
Armatimonadetes_130	k__Bacteria (UID1452)	2943873	2	0.604717	2901438	2901438	94.44	0.93	2772	0.913329
Sphingomonadales_130	o__Sphingomonadales (UID3310)	3397478	35	0.646315	484516	154151	99.04	0.94	3326	0.904947
Xanthomonadales_130	f__Xanthomonadaceae (UID4214)	5015318	33	0.685047	963776	285276	99.66	1.46	4033	0.877024
Flavobacteriales_1312	f__Flavobacteriaceae (UID2817)	3231856	32	0.327276	498205	105803	98.94	0.47	2895	0.907687
Sphingomonadales_1312	o__Sphingomonadales (UID3310)	3805716	62	0.661643	317704	170611	99.75	1.79	3661	0.906511
Chitinophagia_1314	p__Bacteroidetes (UID2591)	3604778	505	0.411089	37621	9423	92.02	2.03	3520	0.901433
Armatimonadetes_1315	k__Bacteria (UID1452)	2639385	5	0.619548	1052236	615663	94.91	0.93	2556	0.929498
Burkholderiales1_1315	o__Burkholderiales (UID4105)	4266964	207	0.656458	102936	33305	97.51	0.88	3875	0.883956
Burkholderiales2_1315	o__Burkholderiales (UID4000)	3273510	13	0.695288	735858	437140	99.3	0.5	3018	0.926468
Caulobacterales_1315	c__Alphaproteobacteria (UID3422)	2773532	23	0.694402	554739	433139	99.68	2.27	2752	0.902984
Rhodobacterales_1315	f__Rhodobacteraceae (UID3340)	3932565	4	0.640329	1960632	1318440	100	0	3793	0.907558
Sphingobacteriales_1315	p__Bacteroidetes (UID2605)	3260625	29	0.364628	388145	148748	99.05	0.48	2769	0.913058
Sphingomonadales_1315	o__Sphingomonadales (UID3310)	2972896	279	0.632149	102560	14917	96.53	7.78	3043	0.916606
Xanthomonadales_1315	f__Xanthomonadaceae (UID4214)	4776916	84	0.680568	225986	110677	99.45	1.39	3890	0.879389
Armatimonadetes_1317	k__Bacteria (UID1452)	3855252	25	0.536845	623121	226478	94.44	0.93	3618	0.906813
Caulobacterales_1317	c__Alphaproteobacteria (UID3422)	2616206	173	0.69573	117380	26983	98.84	0.49	2730	0.903978
Flavobacteriales_1317	f__Flavobacteriaceae (UID2817)	3070767	188	0.32682	116773	25029	98.63	2.5	2918	0.909095
Rhizobiales1_1317	o__Rhizobiales (UID3654)	4502351	270	0.679954	145955	28159	95.27	1.76	4403	0.9048
Rhizobiales2_1317	o__Rhizobiales (UID3450)	4709871	269	0.640863	90365	28561	98.52	4.34	4714	0.903748
Sphingomonadales_1317	o__Sphingomonadales (UID3310)	3264518	24	0.636325	684059	235461	99.32	0.68	3102	0.908784
Xanthomonadales_1317	f__Xanthomonadaceae (UID4214)	5029095	47	0.684891	447605	195879	99.66	1.49	4060	0.877086
Armatimonadetes_1318	k__Bacteria (UID1452)	3959790	16	0.536886	1032800	378257	94.44	0.93	3703	0.906343
Caulobacterales_1318	c__Alphaproteobacteria (UID3422)	2919639	182	0.711063	169003	25784	98.97	0	2944	0.914426
Rhodobacterales_1318	f__Rhodobacteraceae (UID3340)	4007935	59	0.625745	348885	92927	98.48	0.67	3854	0.915637
Xanthomonadales_1318	f__Xanthomonadaceae (UID4214)	5005517	28	0.685135	975339	322431	99.66	1.46	4020	0.877017
Sphingomonadales_1321	o__Sphingomonadales (UID3310)	4161472	8	0.64444	1776151	1176437	99.89	1.48	3894	0.908793
Armatimonadetes_1323	k__Bacteria (UID1452)	2584341	29	0.620035	384956	184269	94.91	0.93	2526	0.931308
Caulobacterales_1323	c__Alphaproteobacteria (UID3422)	2761593	53	0.694652	278480	90666	100	0	2772	0.904574
Rhizobiales_1323	o__Rhizobiales (UID3654)	4497607	23	0.681926	886357	317387	99.06	1.19	4200	0.907067
Sphingomonadales1_1323	o__Sphingomonadales (UID3310)	3855719	12	0.647642	1513595	689107	99.37	1.23	3601	0.911368
Sphingomonadales2_1323	o__Sphingomonadales (UID3310)	3640768	42	0.653276	732483	192659	98.98	0.11	3411	0.907251
Sphingomonadales_1325	o__Sphingomonadales (UID3310)	3350839	28	0.646591	485323	209668	99.47	0.26	3236	0.90439
Caulobacterales_1329	c__Alphaproteobacteria (UID3422)	2952028	14	0.712107	1006773	471916	100	0.16	2827	0.915262
Rhodospirillales_1329	o__Rhodospirillales (UID3754)	5427012	61	0.724456	436191	187894	99.5	1.41	5139	0.917522
Sphingomonadales1_1329	o__Sphingomonadales (UID3310)	3877917	35	0.647607	534590	252282	97.95	3.6	3620	0.910911
Sphingomonadales2_1329	o__Sphingomonadales (UID3310)	3116836	136	0.645423	109334	39640	93.65	1.06	3008	0.909912
Caulobacterales_1330	c__Alphaproteobacteria (UID3422)	2800852	36	0.692538	340917	150913	100	0.32	2757	0.899459
Rhodobacterales_1330	f__Rhodobacteraceae (UID3340)	4411345	35	0.657733	884543	717777	100	0	4289	0.906146
Sphingomonadales1_1330	o__Sphingomonadales (UID3310)	3981906	39	0.646084	340967	175813	99.48	1.57	3738	0.907889
Sphingomonadales2_1330	o__Sphingomonadales (UID3310)	3803641	64	0.659652	224954	130749	99.33	2.96	3659	0.91994
Caulobacterales_1332	c__Alphaproteobacteria (UID3422)	2950467	21	0.712108	652915	399676	100	0	2837	0.915249
Rhodobacterales_1332	f__Rhodobacteraceae (UID3340)	4140335	5	0.666502	1178043	1087053	99.7	0.08	4066	0.91236
Xanthomonadales_1332	f__Xanthomonadaceae (UID4214)	5114523	26	0.684911	1264895	406846	99.66	1.92	4187	0.880326
Caulobacterales1_1334	c__Alphaproteobacteria (UID3422)	2954007	6	0.712204	948051	933659	100	0	2825	0.916016
Caulobacterales2_1334	c__Alphaproteobacteria (UID3422)	2966545	5	0.683184	2015317	2015317	97.94	1.32	2850	0.929272
Caulobacterales3_1334	c__Alphaproteobacteria (UID3422)	2592528	40	0.70266	274487	123991	99.19	0.03	2674	0.925161
Chitinophagia_1334	p__Bacteroidetes (UID2591)	4907006	11	0.481176	1821743	745009	99.5	1.49	4261	0.907302
Gemmatimonadetes_1334	k__Bacteria (UID2495)	4675350	41	0.688759	635186	174820	98.9	3.3	4060	0.906434
Planctomycetes_1334	k__Bacteria (UID2565)	3555284	241	0.650579	85807	23944	94.21	0.57	2959	0.880494
Rhizobiales_1334	o__Rhizobiales (UID3654)	4451955	16	0.681729	1810730	932841	99.06	0.88	4152	0.90677
Rhodobacterales_1334	f__Rhodobacteraceae (UID3340)	3952679	131	0.656209	215482	42623	98.56	0.61	3872	0.909374
Sphingomonadales_1334	o__Sphingomonadales (UID3310)	3234224	13	0.636856	1040567	379421	98.98	0.34	3070	0.909971
Gemmatimonadetes_1336	k__Bacteria (UID2495)	4775231	46	0.688465	516738	195498	98.9	3.3	4133	0.908479
Rhodobacterales_1336	c__Alphaproteobacteria (UID3422)	3518568	247	0.56112	71346	24499	97.62	2.14	3498	0.900251
Sphingomonadales_1336	o__Sphingomonadales (UID3310)	3412368	41	0.656654	404355	209440	98.97	0.18	3210	0.911949
Xanthomonadales_1336	f__Xanthomonadaceae (UID4214)	4988668	204	0.713289	132918	41784	98.74	1.06	4382	0.890606
Armatimonadetes_1337	k__Bacteria (UID1452)	2587239	7	0.621724	1222653	531103	94.91	0.93	2489	0.933072
Caulobacterales_1337	c__Alphaproteobacteria (UID3422)	2960854	15	0.712108	652959	544779	100	0	2846	0.915364
Rhizobiales_1337	o__Rhizobiales (UID3654)	4514884	33	0.679552	1172267	351690	98.12	1.19	4212	0.905844
Rhodospirillales_1337	o__Rhodospirillales (UID3754)	5611887	112	0.723298	387515	104090	99.5	2.4	5368	0.917987
Sphingomonadales1_1337	o__Sphingomonadales (UID3310)	3466278	23	0.644718	534761	303794	98.81	1.18	3302	0.911769
Sphingomonadales2_1337	c__Alphaproteobacteria (UID3305)	3076258	65	0.655349	219575	90656	99.35	0.87	2966	0.924074
Xanthomonadales_1337	f__Xanthomonadaceae (UID4214)	5264494	33	0.683808	739828	266029	99.66	1.57	4323	0.879024
Burkholderiales_1338	o__Burkholderiales (UID4000)	2808843	9	0.628208	1460355	1460355	99.38	0.03	2685	0.935218
Flavobacteriales_1338	f__Flavobacteriaceae (UID2817)	3112805	30	0.408726	284961	134420	98.94	0	2767	0.911306
Gemmatimonadetes_1338	k__Bacteria (UID2495)	4381795	36	0.684238	369671	276583	98.35	3.3	3797	0.915363
Rhodobacterales_1338	f__Rhodobacteraceae (UID3340)	3973827	181	0.655381	127245	38003	99.16	1.25	3921	0.910928
Sphingomonadales_1338	o__Sphingomonadales (UID3310)	3521681	37	0.654562	604530	247271	99.09	0.37	3281	0.909301
Caulobacterales1_1339	c__Alphaproteobacteria (UID3422)	2715118	43	0.695114	279197	109235	100	0	2718	0.901184
Caulobacterales2_1339	c__Alphaproteobacteria (UID3422)	3286905	536	0.561426	42144	7983	95.2	1.76	3507	0.905082
Flavobacteriales_1339	f__Flavobacteriaceae (UID2817)	3086624	29	0.408513	456138	153065	98.94	0	2758	0.911581
Sphingomonadales_1339	o__Sphingomonadales (UID3310)	3597421	31	0.653309	719857	275935	98.75	0.71	3327	0.907419
Armatimonadetes_133	k__Bacteria (UID1452)	2895323	7	0.605281	980616	546334	94.44	0.93	2735	0.914321
Gemmatimonadetes_133	k__Bacteria (UID2495)	4714506	99	0.665234	250102	82503	97.8	3.3	4151	0.918909
Pseudomonadales_133	o__Pseudomonadales (UID4488)	5238169	386	0.628894	83130	19805	96.66	1.75	5053	0.895251
Rhodospirillales_133	o__Rhodospirillales (UID3754)	5462244	120	0.723892	452561	106134	99.5	1.91	5228	0.918449
Sphingomonadales_133	o__Sphingomonadales (UID3310)	2823176	34	0.654128	306834	114058	99.57	0.2	2704	0.930251
Xanthomonadales_133	f__Xanthomonadaceae (UID4214)	5065496	30	0.684808	620148	295497	99.66	1.92	4116	0.878957
cytophagia_1340	o__Cytophagales (UID2936)	4446016	428	0.40478	66717	16041	94.07	1.64	4255	0.916427
Rhodobacterales_1340	f__Rhodobacteraceae (UID3340)	3876986	19	0.663994	734771	343679	99.38	0.83	3850	0.90865
Sphingomonadales_1340	o__Sphingomonadales (UID3310)	3499898	32	0.656549	527191	202572	99.09	0.44	3288	0.912948
Armatimonadetes_1341	k__Bacteria (UID1452)	2976439	7	0.602897	792804	700407	92.59	0.93	2835	0.911044
Rhodospirillales_1341	o__Rhodospirillales (UID3754)	5219304	164	0.724354	215833	58389	97.82	1.41	5037	0.919354
Sphingomonadales_1341	o__Sphingomonadales (UID3310)	3680458	344	0.650447	63303	14906	98.16	2.44	3691	0.91208
Armatimonadetes_1342	k__Bacteria (UID1452)	3009641	2	0.602883	2361387	2361387	94.44	0.93	2859	0.9108
Caulobacterales_1342	c__Alphaproteobacteria (UID3422)	2755288	32	0.692587	318312	181582	99.35	0	2747	0.901607
Rhodobacterales1_1342	f__Rhodobacteraceae (UID3340)	3994269	79	0.669653	371497	72566	98.67	1.36	4038	0.914418
Rhodobacterales2_1342	f__Rhodobacteraceae (UID3340)	4057512	42	0.654454	509693	194789	99.7	0.3	3919	0.906904
Sphingomonadales1_1342	o__Sphingomonadales (UID3310)	3909004	10	0.647477	1509533	654723	99.37	1.74	3644	0.91096
Sphingomonadales2_1342	o__Sphingomonadales (UID3310)	3434592	32	0.656321	642345	251877	98.98	0.37	3205	0.910883
Sphingomonadales3_1342	c__Alphaproteobacteria (UID3305)	3199332	87	0.653688	207558	60503	98.91	0.43	3078	0.924049
Armatimonadetes_1343	k__Bacteria (UID1452)	2976938	180	0.603283	80536	27608	93.52	0.93	2974	0.910666
Pseudomonadales_1343	o__Pseudomonadales (UID4488)	5240764	257	0.627372	106770	31643	99.19	1.47	4966	0.892871
Rhodobacterales_1343	o__Rhodospirillales (UID3754)	5361243	71	0.723582	392967	187888	99.5	1.41	5084	0.919206
Sphingomonadales_1343	o__Sphingomonadales (UID3310)	3260234	13	0.636314	1187714	546704	99.32	0.68	3087	0.908958
Caulobacterales_1344	c__Alphaproteobacteria (UID3422)	2671565	79	0.695578	153432	49758	98.7	0.1	2694	0.904825
Rhizobiales_1344	o__Rhizobiales (UID3654)	4619734	44	0.680683	666415	185728	99.06	2.13	4341	0.905525
Sphingomonadales1_1344	o__Sphingomonadales (UID3310)	3285747	26	0.658081	732521	207355	98.64	0.11	3087	0.914765
Sphingomonadales2_1344	o__Sphingomonadales (UID3310)	3826934	7	0.647723	1513595	659897	99.37	1.23	3565	0.911385
Rhizobiales_1347	o__Rhizobiales (UID3654)	4194920	512	0.683242	53995	11134	95.12	2.54	4283	0.907259
Sphingomonadales_1347	o__Sphingomonadales (UID3310)	3857827	249	0.648586	91352	24398	98.15	3.36	3760	0.91135
Xanthomonadales_1347	f__Xanthomonadaceae (UID4214)	5024388	31	0.684956	973535	325837	99.66	1.46	4037	0.876626
Flavobacteriales_1351	f__Flavobacteriaceae (UID2817)	3444631	48	0.353016	261003	147288	99.65	0.47	3127	0.901296
Rhizobiales_1351	o__Rhizobiales (UID3654)	4514470	16	0.681585	1125210	480439	99.06	0.88	4206	0.906943
Sphingomonadales_1351	o__Sphingomonadales (UID3310)	4067462	118	0.645225	151931	49529	98.79	1.65	3922	0.908843
Caulobacterales_1352	c__Alphaproteobacteria (UID3422)	2601407	452	0.695199	30505	7743	94.79	2.39	2902	0.904344
Rhodospirillales1_1352	o__Rhodospirillales (UID3754)	3689037	79	0.622803	258257	83375	99.5	0.5	3663	0.929915
Rhodospirillales2_1352	o__Rhodospirillales (UID3754)	3612364	125	0.712955	170543	49598	96.52	1	3552	0.930449
Sphingomonadales_1352	o__Sphingomonadales (UID3310)	3776482	1	0.647521	3776482	3776482	99.48	1.23	3509	0.909981
Burkholderiales_1365	o__Burkholderiales (UID4000)	3403886	13	0.634842	1414544	343019	99.38	1.34	3083	0.934134
Caulobacterales_1365	c__Alphaproteobacteria (UID3422)	3037997	10	0.674367	926810	633471	100	0.49	3003	0.915613
Flavobacteriales_1365	f__Flavobacteriaceae (UID2817)	3424163	26	0.378872	324851	223052	99.29	0	3028	0.910946
Rhizobiales_1365	o__Rhizobiales (UID3449)	4953000	47	0.613476	885588	254196	100	0.19	4706	0.889102
Caulobacterales_1370	c__Alphaproteobacteria (UID3422)	2780533	11	0.680956	917231	581268	99.68	0.65	2793	0.911443
Flavobacteriales_1370	f__Flavobacteriaceae (UID2817)	3117685	38	0.32689	349997	130558	99.29	1.18	2835	0.910984
Xanthomonadales_1370	f__Xanthomonadaceae (UID4214)	3231363	23	0.694214	661219	248444	98.97	0.91	2840	0.938498
Acidobacteria_1375	k__Bacteria (UID3187)	5747171	21	0.540783	710912	470417	95.73	3.47	4952	0.890827
Burkholderiales_1375	o__Burkholderiales (UID4105)	5268533	37	0.654139	512200	264374	99.81	0	4735	0.896981
Rhodobacterales_1375	f__Rhodobacteraceae (UID3340)	4359437	232	0.656718	137910	34735	99.09	0.38	4347	0.90158
Sphingomonadales_1375	o__Sphingomonadales (UID3310)	4389990	16	0.636947	912739	663947	99.66	1.37	4092	0.907908
Xanthomonadales_1375	f__Xanthomonadaceae (UID4214)	3499987	16	0.691327	1313843	885850	99.31	0.11	3166	0.93425
Burkholderiales_1391	o__Burkholderiales (UID4000)	3767230	11	0.689648	989457	438794	99.3	0.47	3614	0.942348
Chitinophagia_1391	p__Bacteroidetes (UID2591)	3806311	5	0.404839	1869462	827797	99.51	0.03	3277	0.897383
cytophagia_1391	o__Cytophagales (UID2937)	3971998	18	0.502467	1459633	354352	96.77	0.61	2992	0.905418
Rhodobacterales_1391	f__Rhodobacteraceae (UID3340)	4012687	27	0.659529	823550	220088	99.24	0.56	3827	0.900964
Rhodospirillales1_1391	c__Alphaproteobacteria (UID3305)	3624123	77	0.673538	366277	71821	96.51	1.97	3599	0.940816
Rhodospirillales2_1391	o__Rhodospirillales (UID3754)	4338817	240	0.62689	137494	26509	94.87	0.5	4419	0.931446
Sphingomonadales_1391	o__Sphingomonadales (UID3310)	2571417	382	0.583007	35491	9142	93.72	0.82	2817	0.93299
Burkholderiales1_1399	o__Burkholderiales (UID4000)	4354650	8	0.652701	1810350	932664	99.61	0.93	4075	0.920331
Burkholderiales2_1399	o__Burkholderiales (UID4000)	3927817	36	0.607333	420137	139082	99.81	0.03	3761	0.918253
Burkholderiales3_1399	o__Burkholderiales (UID4105)	4336775	58	0.654618	324211	123448	99.58	0.95	3832	0.881247
Caulobacterales1_1399	c__Alphaproteobacteria (UID3422)	2672065	7	0.670131	1146120	717793	99.51	0.08	2613	0.89914
Caulobacterales2_1399	c__Alphaproteobacteria (UID3422)	3439564	16	0.556397	582255	330468	98.81	0.24	3193	0.905966
Chitinophagia_1399	p__Bacteroidetes (UID2591)	3153874	5	0.360609	1681194	1681194	99.01	0.49	2751	0.941374
Flavobacteriales_1399	f__Flavobacteriaceae (UID2817)	3327332	14	0.348906	609412	380992	98.94	0	2909	0.910064
Pseudomonadales_1399	o__Pseudomonadales (UID4488)	5493352	22	0.62548	1018886	406084	99.84	1.31	5042	0.891916
Rhodobacterales_1399	f__Rhodobacteraceae (UID3340)	3513244	22	0.621279	559169	247693	99.33	0.74	3402	0.91248
Sphingomonadales1_1399	o__Sphingomonadales (UID3310)	2842089	5	0.580256	1103487	741221	98.91	0.73	2746	0.927976
Sphingomonadales2_1399	o__Sphingomonadales (UID3310)	2359617	2	0.559658	2227241	2227241	97.1	0.02	2276	0.92455
Burkholderiales_1401	c__Betaproteobacteria (UID3888)	3198224	90	0.523697	209349	65115	99.43	0.67	3072	0.928504
Caulobacterales1_1401	c__Alphaproteobacteria (UID3422)	2599952	13	0.702477	677473	672256	99.68	0	2654	0.92427
Caulobacterales2_1401	c__Alphaproteobacteria (UID3422)	2664954	20	0.670523	541182	427447	99.51	0.32	2629	0.900686
Caulobacterales3_1401	c__Alphaproteobacteria (UID3422)	3501826	94	0.557634	177323	66781	98	0.32	3348	0.904758
Caulobacterales4_1401	c__Alphaproteobacteria (UID3422)	2754309	41	0.59509	251067	130488	98.27	0.65	2624	0.913698
Flavobacteriales_1401	f__Flavobacteriaceae (UID2817)	3424534	74	0.312836	296327	70326	99.29	0	3173	0.908044
Gemmatimonadetes_1401	k__Bacteria (UID2495)	4848048	84	0.686541	489178	126605	98.9	3.3	4360	0.909868
Nitrosomonadales_1401	c__Betaproteobacteria (UID3959)	3315071	55	0.551461	162524	87908	98.58	0.71	3235	0.892227
Rhizobiales_1401	o__Rhizobiales (UID3654)	3826916	3	0.65746	3389346	3389346	98.75	0.63	3514	0.915058
Caulobacterales_1406	c__Alphaproteobacteria (UID3422)	2602861	25	0.7025	488863	141659	99.68	0.56	2665	0.924197
Sphingobacteriales_1406	p__Bacteroidetes (UID2605)	3428719	8	0.487381	1197347	819029	97.62	0.48	3079	0.927482
Sphingomonadales1_1406	o__Sphingomonadales (UID3310)	4631729	111	0.650763	302031	58451	99.3	4.35	4348	0.912066
Sphingomonadales2_1406	o__Sphingomonadales (UID3310)	4207363	30	0.64128	920706	383140	98.86	2.16	3900	0.908914
Caulobacterales_1407	c__Alphaproteobacteria (UID3422)	2967087	15	0.712097	794575	773799	100	0.32	2841	0.915876
Rhodospirillales_1407	c__Alphaproteobacteria (UID3305)	4397839	8	0.69788	2529275	2529275	99.91	1.16	4202	0.894978
Sphingobacteriales_1407	p__Bacteroidetes (UID2605)	3689155	26	0.463694	482175	214652	99.05	0.48	3030	0.900593
Caulobacterales_1413	c__Alphaproteobacteria (UID3422)	2793932	32	0.692889	386039	156747	100	0.32	2745	0.901073
Chitinophagia_1413	p__Bacteroidetes (UID2591)	2653366	78	0.360975	193766	54005	98.52	0	2498	0.930352
Rhodobacterales_1413	f__Rhodobacteraceae (UID3340)	3946680	53	0.667031	524607	127309	96.67	1.21	3775	0.910123
Rhodospirillales_1413	o__Rhodospirillales (UID3754)	4171524	48	0.620681	525689	185056	100	0.25	4056	0.919834
Armatimonadetes1_1416	k__Bacteria (UID1452)	2914097	1	0.522768	2914097	2914097	93.52	0	2890	0.930213
Armatimonadetes2_1416	k__Bacteria (UID1452)	2576232	4	0.621995	1001011	872366	94.91	0.93	2469	0.93213
Burkholderiales1_1416	o__Burkholderiales (UID4000)	4808189	53	0.656424	451834	150925	99.59	3.36	4594	0.931738
Burkholderiales2_1416	o__Burkholderiales (UID4000)	3749139	476	0.67581	46811	10808	95.49	5.24	3899	0.926978
Caulobacterales_1416	c__Alphaproteobacteria (UID3422)	2727530	12	0.701091	782054	672899	100	1.3	2791	0.920815
Rhodobacterales_1416	f__Rhodobacteraceae (UID3340)	3852904	124	0.665455	183672	51897	97.72	2.36	3963	0.90998
Sphingomonadales1_1416	o__Sphingomonadales (UID3310)	3185335	7	0.564226	1946096	1946096	95.9	0.31	3057	0.926635
Sphingomonadales2_1416	o__Sphingomonadales (UID3310)	2734389	28	0.557855	324552	167304	97.5	3.41	2692	0.914406
Sphingomonadales3_1416	o__Sphingomonadales (UID3310)	3580762	41	0.650425	381771	253164	99.48	0.77	3386	0.911015
Verrucomicrobia_1416	k__Bacteria (UID2982)	4044947	21	0.580931	1184905	293799	98.31	2.7	3619	0.936394
Armatimonadetes_142	k__Bacteria (UID1452)	2942757	2	0.604714	2900316	2900316	94.44	0.93	2769	0.913539
Caulobacterales_142	c__Alphaproteobacteria (UID3422)	2954875	12	0.71214	661841	457068	100	0	2828	0.915479
Rhodospirillales_142	o__Rhodospirillales (UID3754)	5472565	108	0.723915	403974	113993	99.5	1.91	5226	0.916211
Sphingomonadales_142	o__Sphingomonadales (UID3310)	4750353	30	0.636987	833318	434473	99.54	1.82	4474	0.906622
Chitinophagia_145	p__Bacteroidetes (UID2591)	4318688	382	0.487959	111665	14812	96.67	1.07	4017	0.908842
Rhizobiales_145	o__Rhizobiales (UID3450)	4708460	11	0.642339	833953	753192	99.59	1.84	4592	0.908331
Sphingobacteriales_145	p__Bacteroidetes (UID2605)	4443299	399	0.354906	65326	16539	96.16	1.45	4185	0.879871
Sphingomonadales_145	o__Sphingomonadales (UID3310)	4063489	14	0.643822	1256114	947595	99.2	2.5	3780	0.914166
Xanthomonadales1_145	f__Xanthomonadaceae (UID4214)	5014625	30	0.685045	963398	322274	99.66	1.46	4028	0.876704
Xanthomonadales2_145	f__Xanthomonadaceae (UID4214)	3230859	198	0.69308	107246	25193	97.77	1.33	3006	0.940312
actinobacteria_1515	o__Actinomycetales (UID1593)	3493314	19	0.696876	810745	622787	98.99	0	3347	0.931491
Caulobacterales_1515	c__Alphaproteobacteria (UID3422)	2986659	14	0.68322	753418	433048	99.89	0.32	2887	0.909796
Rhizobiales1_1515	o__Rhizobiales (UID3450)	4534786	26	0.643132	728658	341417	99.39	0.61	4420	0.904309
Rhizobiales2_1515	o__Rhizobiales (UID3447)	3576173	34	0.612608	679261	226306	100	0.41	3483	0.902556
Rhizobiales3_1515	o__Rhizobiales (UID3450)	4053529	34	0.64495	598091	261365	100	0.98	4008	0.909019
Sphingomonadales1_1515	o__Sphingomonadales (UID3310)	3182006	7	0.624652	1311554	806314	99.08	1.73	2976	0.916354
Sphingomonadales2_1515	o__Sphingomonadales (UID3310)	3011760	13	0.642604	951297	277512	99.48	0.05	2817	0.918327
Sphingomonadales3_1515	o__Sphingomonadales (UID3310)	3116749	11	0.641791	882130	306239	98.74	0.45	2922	0.919679
Xanthomonadales_1515	f__Xanthomonadaceae (UID4214)	5044258	26	0.684714	1152340	500412	99.66	1.79	4061	0.879004
Chitinophagia_152	p__Bacteroidetes (UID2591)	4928567	10	0.481562	2292792	729024	99.5	1.49	4271	0.907426
Rhizobiales_152	o__Rhizobiales (UID3449)	5234251	25	0.611592	1209418	727369	99.61	1.55	5003	0.891993
Sphingomonadales_152	o__Sphingomonadales (UID3310)	4091690	5	0.645102	1603912	1549762	99.66	0.34	3860	0.908804
bacteroidetes_156	p__Bacteroidetes (UID2591)	4816082	15	0.481138	2293577	442940	99.5	1.49	4201	0.906652
Caulobacterales1_156	c__Alphaproteobacteria (UID3422)	2628123	102	0.681366	139503	41733	93.99	0.81	2730	0.912541
Caulobacterales2_156	c__Alphaproteobacteria (UID3422)	3159968	325	0.690636	46853	13611	95.13	2.33	3394	0.902528
Rhizobiales_156	o__Rhizobiales (UID3449)	4775522	293	0.61961	95617	26576	99.26	2.88	4769	0.899298
Sphingomonadales_156	o__Sphingomonadales (UID3310)	3370405	26	0.646301	627497	286584	99.47	0.26	3246	0.903872
Sphingomonadales_159	o__Sphingomonadales (UID3310)	4703291	7	0.637265	2414334	2414334	99.64	2.15	4341	0.904788
Caulobacterales_161	c__Alphaproteobacteria (UID3422)	2842411	39	0.696451	307688	116072	99.68	0.32	2920	0.917644
Chitinophagia_161	p__Bacteroidetes (UID2591)	4936716	10	0.481559	2294210	729236	99.01	1.49	4270	0.906917
Sphingomonadales_161	o__Sphingomonadales (UID3310)	3260675	13	0.636303	1187714	546704	99.32	0.68	3087	0.908789
Rhizobiales1_1624	o__Rhizobiales (UID3450)	4213078	31	0.645406	446853	296808	99.23	0.2	4103	0.908412
Rhizobiales2_1624	o__Rhizobiales (UID3450)	5104689	386	0.633565	89341	22599	97.69	2.94	5241	0.905652
Sphingomonadales1_1624	o__Sphingomonadales (UID3310)	3123786	6	0.641769	1429369	661687	98.86	0.45	2932	0.919493
Sphingomonadales2_1624	o__Sphingomonadales (UID3310)	3200349	62	0.640403	196422	94094	99.48	1.1	3041	0.915458
Xanthomonadales_1624	f__Xanthomonadaceae (UID4214)	5062902	31	0.684662	1268368	294622	99.66	2.13	4084	0.879645
Chitinophagia1_164	p__Bacteroidetes (UID2591)	4037681	12	0.407987	1276596	486456	100	0.25	3548	0.911838
Chitinophagia2_164	p__Bacteroidetes (UID2591)	4801944	42	0.43422	529233	170555	99.51	0.25	3915	0.858655
Gemmatimonadetes_164	k__Bacteria (UID2495)	4709541	91	0.665258	275817	80379	98	4.4	4163	0.918986
Sphingomonadales1_164	o__Sphingomonadales (UID3310)	3366566	28	0.646301	627280	255803	99.47	0.26	3243	0.903835
Sphingomonadales2_164	c__Alphaproteobacteria (UID3305)	3197189	14	0.692702	632022	340582	100	0.87	3027	0.92585
Sphingomonadales3_164	o__Sphingomonadales (UID3310)	3971396	92	0.658648	213976	58192	97.14	3.67	3894	0.915737
Xanthomonadales_164	f__Xanthomonadaceae (UID4214)	5099719	18	0.684986	1265039	340038	99.66	1.92	4162	0.878885
Armatimonadetes_168	k__Bacteria (UID1452)	3535841	2	0.564129	3495981	3495981	93.98	0.93	3195	0.92145
Caulobacterales_168	c__Alphaproteobacteria (UID3422)	3685608	210	0.682185	97334	26426	97.13	2.12	3687	0.909138
Rhodospirillales_168	o__Rhodospirillales (UID3754)	5256145	63	0.710106	504077	154463	99.5	1	4947	0.919873
Sphingomonadales1_168	o__Sphingomonadales (UID3310)	2999309	28	0.650597	486019	247956	99.47	0.17	2893	0.90452
Sphingomonadales2_168	o__Sphingomonadales (UID3310)	3162398	4	0.662847	2156250	2156250	100	0.68	3034	0.918015
Caulobacterales_170	c__Alphaproteobacteria (UID3422)	2839378	392	0.711563	42593	10557	97.35	1.65	2974	0.919047
Sphingomonadales_170	o__Sphingomonadales (UID3310)	3237980	15	0.636821	697626	545607	98.98	0.34	3074	0.909648
Xanthomonadales_170	f__Xanthomonadaceae (UID4214)	5012463	36	0.684836	634554	326915	99.66	1.46	4050	0.876674
Xanthomonadales_171	f__Xanthomonadaceae (UID4214)	5055618	28	0.685091	975537	322237	99.66	1.46	4092	0.877955
Caulobacterales_190	c__Alphaproteobacteria (UID3422)	2952953	50	0.712074	266562	117695	100	0	2848	0.914853
Chitinophagia_190	p__Bacteroidetes (UID2591)	4566143	2	0.406258	4461342	4461342	99.75	0.03	3982	0.906919
Gemmatimonadetes_190	k__Bacteria (UID2495)	4367861	34	0.651319	492262	198698	98.9	3.3	3776	0.925627
Sphingobacteriales_190	p__Bacteroidetes (UID2605)	3353423	6	0.488512	1317658	634450	97.62	0.48	2960	0.926498
Sphingomonadales_190	o__Sphingomonadales (UID3310)	2859074	6	0.637771	1408490	796425	98.79	0.94	2717	0.91071
Chitinophagia_193	p__Bacteroidetes (UID2591)	3482879	10	0.391482	649120	539433	99.51	0	3074	0.897731
Xanthomonadales_193	f__Xanthomonadaceae (UID4214)	4987828	26	0.685254	975701	285545	99.66	1.46	4005	0.877022
Caulobacterales_196	c__Alphaproteobacteria (UID3422)	2960744	9	0.711993	794626	475366	100	0.47	2827	0.915588
Chitinophagia_196	p__Bacteroidetes (UID2591)	4929130	9	0.481551	2293308	789857	99.5	1.49	4270	0.907387
Sphingomonadales1_196	o__Sphingomonadales (UID3310)	3727653	26	0.666653	408550	222751	99.14	5.15	3536	0.914435
Sphingomonadales2_196	o__Sphingomonadales (UID3310)	3545153	12	0.647965	833289	412929	99.24	1.25	3424	0.909517
Flavobacteriales_1998	f__Flavobacteriaceae (UID2817)	2931054	22	0.388455	937380	273787	99.29	0	2579	0.91873
Rhizobiales_1998	o__Rhizobiales (UID3450)	5035627	17	0.588845	1002320	721960	99.1	1.07	4863	0.909319
Sphingomonadales_1998	o__Sphingomonadales (UID3310)	3254506	1	0.654035	3254506	3254506	99.59	0.34	3077	0.917695
bacteroidetes_200	p__Bacteroidetes (UID2591)	4928027	12	0.481573	1868851	462486	99.19	1.49	4262	0.907534
Caulobacterales_200	c__Alphaproteobacteria (UID3422)	2955561	17	0.712178	531520	287758	100	0	2830	0.915644
Sphingomonadales_200	o__Sphingomonadales (UID3310)	3637604	68	0.647254	244920	85322	99.81	1.66	3525	0.908811
Sphingomonadales1_2040	o__Sphingomonadales (UID3310)	3026347	2	0.64263	1731503	1731503	98.98	0.79	2848	0.922306
Sphingomonadales2_2040	o__Sphingomonadales (UID3310)	4057796	22	0.635822	1099683	476951	98.79	1.93	3836	0.90877
Pseudomonadales_2209	o__Pseudomonadales (UID4488)	5413387	15	0.626624	1270220	594549	99.19	1.18	4987	0.894246
Rhizobiales_2209	o__Rhizobiales (UID3654)	4932070	22	0.683289	1160381	447738	99.37	0	4664	0.896804
Sphingomonadales1_2209	o__Sphingomonadales (UID3310)	3367712	26	0.646288	627296	286584	99.47	0.26	3246	0.903725
Sphingomonadales2_2209	o__Sphingomonadales (UID3310)	4989143	178	0.644795	219354	46619	98.38	2.08	4775	0.90283
Acidobacteria_236	k__Bacteria (UID3187)	5740024	58	0.539802	376761	202658	95.73	3.47	4926	0.891065
Chitinophagia_236	p__Bacteroidetes (UID2591)	3487014	7	0.391549	1882366	1882366	99.51	0	3075	0.897745
Rhodobacterales_236	f__Rhodobacteraceae (UID3340)	3477925	45	0.679949	466712	118437	98.28	0.37	3430	0.919469
Sphingomonadales1_236	o__Sphingomonadales (UID3310)	3252100	33	0.647047	627278	233862	99.47	0.17	3143	0.902778
Sphingomonadales2_236	o__Sphingomonadales (UID3310)	3979232	51	0.643785	356711	122178	99	2.18	3710	0.911345
Xanthomonadales_236	f__Xanthomonadaceae (UID4214)	4782113	34	0.681677	676141	309302	99.66	1.06	3837	0.883217
Caulobacterales_239	c__Alphaproteobacteria (UID3422)	2954838	4	0.712155	1417938	1314913	100	0	2822	0.915451
Rhodobacterales_239	f__Rhodobacteraceae (UID3340)	4102948	19	0.624847	641627	459922	99.09	0.3	3897	0.91231
Xanthomonadales_239	f__Xanthomonadaceae (UID4214)	5000966	27	0.68515	964119	321832	99.66	1.46	4016	0.876945
Armatimonadetes_242	k__Bacteria (UID1452)	2469105	7	0.625359	1572341	1572341	94.91	0.93	2357	0.938019
Betaproteobacteria_242	c__Betaproteobacteria (UID3959)	5816979	23	0.680553	1286299	917792	99.13	1.9	5098	0.908412
Rhizobiales1_242	o__Rhizobiales (UID3450)	4599320	8	0.636652	1392905	1200004	98.89	1.48	4452	0.912538
Rhizobiales2_242	o__Rhizobiales (UID3654)	3775935	13	0.686475	726960	442611	99.06	0.42	3615	0.913129
Sphingomonadales1_242	o__Sphingomonadales (UID3310)	3290077	62	0.648121	223235	99870	98.72	1.45	3211	0.905463
Sphingomonadales2_242	o__Sphingomonadales (UID3310)	4024355	51	0.659554	536539	178877	99.25	1.11	3807	0.906338
Caulobacterales_243	c__Alphaproteobacteria (UID3422)	2612236	14	0.702219	677485	672911	99.68	0	2666	0.9225
Chitinophagia_243	p__Bacteroidetes (UID2591)	4949045	12	0.481353	1707892	790064	99.5	1.49	4287	0.907199
Sphingomonadales1_243	o__Sphingomonadales (UID3310)	4044979	4	0.643031	3691396	3691396	99.54	1.82	3726	0.911377
Sphingomonadales2_243	o__Sphingomonadales (UID3310)	3836069	7	0.647653	1963763	1963763	99.37	1.23	3578	0.910953
Sphingomonadales3_243	o__Sphingomonadales (UID3310)	3673659	40	0.65513	330461	172153	99.42	0.71	3510	0.914566
Acidobacteria_248	k__Bacteria (UID3187)	5826274	26	0.53919	710912	344694	95.73	3.47	5019	0.890521
Armatimonadetes_248	k__Bacteria (UID1452)	2900338	3	0.605308	1328751	981404	94.44	0.93	2735	0.91313
Planctomycetes_248	k__Bacteria (UID2565)	7661038	812	0.694755	52344	13821	93.74	3.49	6792	0.878268
Rhizobiales1_248	o__Rhizobiales (UID3642)	4489755	45	0.675422	366485	217340	98.73	1.65	4268	0.897603
Rhizobiales2_248	o__Rhizobiales (UID3642)	3252662	30	0.610839	353622	197442	98.1	1.27	3315	0.90724
Rhizobiales3_248	o__Rhizobiales (UID3447)	5741988	432	0.657462	92545	21045	96.82	4.07	5890	0.893383
Rhodobacterales_248	f__Rhodobacteraceae (UID3340)	4090657	149	0.642708	108455	41444	97.24	1.82	4061	0.913494
Rhodospirillales_248	o__Rhodospirillales (UID3754)	4444004	156	0.625655	116724	45124	99	0	4427	0.930302
Sphingomonadales1_248	o__Sphingomonadales (UID3310)	3367199	25	0.646344	627280	286584	99.47	0.26	3247	0.904024
Sphingomonadales2_248	c__Alphaproteobacteria (UID3305)	3233332	18	0.691219	409600	240777	100	0.43	3078	0.923598
Xanthomonadales_248	f__Xanthomonadaceae (UID4214)	4888615	26	0.686263	961382	425700	99.66	1.8	3947	0.877476
Sphingomonadales1_250	o__Sphingomonadales (UID3310)	4205178	18	0.642248	1256114	881437	99.2	2.5	3914	0.912748
Sphingomonadales2_250	o__Sphingomonadales (UID3310)	4091021	11	0.645183	1180567	599909	99.66	0.34	3866	0.90953
Acidobacteria_251	k__Bacteria (UID3187)	5698960	48	0.541213	484816	206960	95.3	3.47	4909	0.890783
Caulobacterales_251	c__Alphaproteobacteria (UID3422)	2668032	14	0.701347	760769	739910	99.68	0	2726	0.919947
Gemmatimonadetes_251	k__Bacteria (UID2495)	4370891	17	0.651317	996790	356737	98.9	3.3	3767	0.92537
Planctomycetes_251	k__Bacteria (UID2565)	8337096	83	0.659448	421635	196831	98.88	3.37	6613	0.842591
Rhodospirillales_251	c__Alphaproteobacteria (UID3305)	4502027	17	0.64755	955687	643115	100	0.44	4359	0.934736
Sphingomonadales_251	o__Sphingomonadales (UID3310)	3026952	39	0.650184	486231	183408	99.13	0.17	2914	0.90675
Burkholderiales_252	o__Burkholderiales (UID4000)	5237420	42	0.659639	576012	217988	99.61	2.49	5076	0.921745
Flavobacteriales_252	f__Flavobacteriaceae (UID2817)	4261302	11	0.380723	963249	639536	99.65	0	3880	0.907549
Sphingomonadales_252	o__Sphingomonadales (UID3310)	3939519	4	0.646298	1600887	1549762	99.66	0.34	3716	0.910417
Xanthomonadales_252	f__Xanthomonadaceae (UID4214)	3573655	10	0.678631	1968169	1968169	96.16	1.15	3306	0.910435
Gemmatimonadetes_260	k__Bacteria (UID2495)	4640573	104	0.666151	255986	71386	98.9	3.3	4103	0.91998
Sphingomonadales_260	o__Sphingomonadales (UID3310)	3902551	506	0.642967	39261	10565	95.75	4.4	4025	0.908318
cytophagia_280	o__Cytophagales (UID2937)	7312825	356	0.485551	104292	31589	98.09	0.73	6446	0.847531
Flavobacteriales_280	f__Flavobacteriaceae (UID2817)	3113980	6	0.423149	1858825	1858825	99.29	0.18	2919	0.923376
Rhizobiales_280	o__Rhizobiales (UID3654)	4091168	17	0.678814	1061971	527996	99.27	0.78	3888	0.903011
Sphingomonadales_280	o__Sphingomonadales (UID3310)	4318706	47	0.646255	381804	130209	98.9	5.46	4076	0.909491
bacteroidetes_282	p__Bacteroidetes (UID2591)	5024953	58	0.481151	450713	152869	99.5	2.97	4383	0.907887
Chitinophagia_282	p__Bacteroidetes (UID2591)	3807445	8	0.404834	1007155	560565	99.51	0.03	3283	0.897602
Planctomycetes_282	k__Bacteria (UID2565)	7731172	251	0.723643	452577	55419	95.89	3.49	6507	0.886235
Sphingomonadales_282	o__Sphingomonadales (UID3310)	3580128	5	0.63864	2439045	2439045	99.32	0.72	3355	0.906781
cytophagia_288	o__Cytophagales (UID2936)	6687066	1005	0.423786	33754	8722	94.12	0.99	6294	0.903699
Gemmatimonadetes_288	k__Bacteria (UID2495)	4357742	27	0.653749	496856	281608	98.9	2.2	3777	0.922086
Planctomycetes_288	k__Bacteria (UID2565)	7975770	714	0.720671	165281	18695	94.66	13.95	6936	0.893237
Sphingobacteriales_288	p__Bacteroidetes (UID2605)	3371453	282	0.369999	60726	16779	95.71	1.22	3064	0.90943
Sphingomonadales1_288	o__Sphingomonadales (UID3310)	4194542	98	0.643292	243211	74879	98.18	4.6	3961	0.913372
Sphingomonadales2_288	o__Sphingomonadales (UID3310)	3338575	31	0.64698	565632	208216	99.13	0.26	3223	0.905202
Xanthomonadales_288	f__Xanthomonadaceae (UID4214)	4803388	35	0.68128	675976	309400	99.66	1.06	3866	0.882278
Chitinophagia_318	p__Bacteroidetes (UID2591)	3115648	1	0.392213	3115648	3115648	99.51	0.49	2745	0.911225
Sphingomonadales_318	o__Sphingomonadales (UID3310)	3334156	19	0.659262	424223	316349	99.43	0.2	3187	0.917821
Caulobacterales_319	c__Alphaproteobacteria (UID3422)	2651090	30	0.701631	351397	221221	99.68	0	2712	0.920718
Gemmatimonadetes_343	k__Bacteria (UID2495)	4356102	24	0.65382	606702	279150	98.9	2.2	3781	0.922874
Sphingomonadales_343	o__Sphingomonadales (UID3310)	3546988	7	0.647659	1248403	975614	99.81	0.91	3408	0.909037
Xanthomonadales_343	f__Xanthomonadaceae (UID4214)	4810447	31	0.68125	676161	309307	99.66	1.06	3871	0.882568
Caulobacterales_362	c__Alphaproteobacteria (UID3422)	2956273	110	0.711992	169717	44545	99.84	0	2903	0.914455
Sphingomonadales_362	o__Sphingomonadales (UID3310)	3375781	52	0.646292	259231	131564	99.35	1.05	3274	0.903853
Xanthomonadales_362	f__Xanthomonadaceae (UID4214)	3510126	599	0.680234	33848	7627	95.55	3.35	3742	0.909135
Sphingomonadales1_380	o__Sphingomonadales (UID3310)	3224821	23	0.646591	627268	259227	99.47	0.26	3104	0.904433
Sphingomonadales2_380	o__Sphingomonadales (UID3310)	4087469	11	0.645219	1180936	532768	99.66	0.34	3864	0.909753
Rhodospirillales_383	o__Rhodospirillales (UID3754)	5200460	40	0.695501	591343	376944	99.83	1.12	4957	0.926046
Sphingomonadales_383	o__Sphingomonadales (UID3310)	3260467	15	0.636303	1040567	379421	98.98	0.34	3090	0.908651
Armatimonadetes_389	k__Bacteria (UID1452)	2898450	1	0.605291	2898450	2898450	94.44	0.93	2733	0.913258
Chitinophagia_389	p__Bacteroidetes (UID2591)	3534684	20	0.3948	1005836	297359	99.51	0	3094	0.899762
Pseudomonadales_389	o__Pseudomonadales (UID4488)	5727430	230	0.62739	200467	51388	98.67	4.6	5392	0.896423
Rhodospirillales_389	o__Rhodospirillales (UID3754)	5489858	78	0.723858	392103	187914	98.01	1.74	5248	0.918408
Sphingomonadales1_389	o__Sphingomonadales (UID3310)	3363042	27	0.646379	627658	286596	99.47	0.26	3246	0.90429
Sphingomonadales2_389	o__Sphingomonadales (UID3310)	4088260	12	0.643351	1582501	1264887	98.86	2.5	3800	0.912559
Armatimonadetes_391	k__Bacteria (UID1452)	2942297	2	0.604705	2899842	2899842	94.44	0.93	2770	0.913935
Pseudomonadales_391	o__Pseudomonadales (UID4488)	5067179	650	0.630434	42648	10527	93.95	1.64	5006	0.897754
Sphingomonadales1_391	o__Sphingomonadales (UID3310)	3617603	109	0.64676	192959	48477	91.31	1.82	3421	0.910905
Sphingomonadales2_391	o__Sphingomonadales (UID3310)	3422475	79	0.646565	182532	78616	99.47	0.42	3320	0.904362
Xanthomonadales_391	f__Xanthomonadaceae (UID4214)	4856177	19	0.686136	1264734	615437	99.66	1.8	3899	0.877372
Chitinophagia_392	p__Bacteroidetes (UID2591)	4900756	73	0.48193	416291	116027	99.01	1.98	4291	0.907472
Pseudomonadales_392	o__Pseudomonadales (UID4488)	5431428	22	0.626469	1144531	448698	99.84	1.18	5000	0.894025
Rhodospirillales_392	o__Rhodospirillales (UID3754)	5490687	119	0.723392	229282	86328	99.5	1.91	5243	0.915269
Sphingomonadales_392	o__Sphingomonadales (UID3310)	2793511	44	0.651468	451221	98757	97.76	1.11	2681	0.907367
Gemmatimonadetes_393	k__Bacteria (UID2495)	4726783	100	0.665141	144439	70313	98.9	3.3	4161	0.917997
Sphingomonadales_393	o__Sphingomonadales (UID3310)	3564067	39	0.644048	513680	203636	99.47	0.26	3437	0.903441
Xanthomonadales_393	f__Xanthomonadaceae (UID4214)	4899949	24	0.686126	961190	303702	99.66	1.8	3946	0.877478
Burkholderiales_395	o__Burkholderiales (UID4000)	5008655	637	0.660398	59996	11391	96.34	3.2	5295	0.923507
Chitinophagia_395	p__Bacteroidetes (UID2591)	4952029	10	0.48134	2293989	790293	99.5	1.49	4288	0.90728
Sphingomonadales1_395	o__Sphingomonadales (UID3310)	4047535	15	0.643663	1264767	1224329	98.86	2.5	3786	0.913808
Sphingomonadales2_395	o__Sphingomonadales (UID3310)	5063302	18	0.648035	891504	569970	99.64	2.98	4697	0.913358
Sphingomonadales3_395	c__Alphaproteobacteria (UID3305)	3522894	7	0.672496	1480227	900212	100	0.87	3238	0.922112
Sphingomonadales1_402	o__Sphingomonadales (UID3310)	4277003	20	0.641793	1256114	961354	98.73	2.55	3989	0.911635
Sphingomonadales2_402	o__Sphingomonadales (UID3310)	3483888	31	0.650085	662026	277373	99.48	1.23	3305	0.913143
Chitinophagia_406	p__Bacteroidetes (UID2591)	3789170	288	0.325773	90430	20737	98.52	1.72	3322	0.904746
Xanthomonadales_406	f__Xanthomonadaceae (UID4214)	5006696	495	0.685237	209005	14666	95.45	2.76	4448	0.880406
Armatimonadetes_418	k__Bacteria (UID1452)	2943099	2	0.604712	2900664	2900664	94.44	0.93	2772	0.913604
Caulobacterales_418	c__Alphaproteobacteria (UID3422)	2951648	100	0.71206	212834	50774	99.08	0	2880	0.914483
Sphingomonadales_418	o__Sphingomonadales (UID3310)	3261142	13	0.636326	1187714	546704	99.32	0.68	3091	0.908841
Armatimonadetes_434	k__Bacteria (UID1452)	3055140	2	0.604417	3040173	3040173	92.59	0.93	2955	0.914529
Caulobacterales_434	c__Alphaproteobacteria (UID3422)	2852513	107	0.713614	108519	36848	100	0.38	2817	0.917495
Rhodobacterales_439	c__Alphaproteobacteria (UID3422)	2889540	91	0.641664	177056	53296	99.08	0.47	2834	0.914124
Gemmatimonadetes_526	k__Bacteria (UID2495)	4409380	200	0.656623	131765	36732	97.8	3.3	3934	0.924196
Sphingomonadales_526	o__Sphingomonadales (UID3310)	3579240	25	0.677747	969413	461322	99.59	0.88	3397	0.903942
Xanthomonadales_526	f__Xanthomonadaceae (UID4214)	4801127	42	0.681501	666329	202236	99.66	1.06	3851	0.881995
Sphingomonadales_615	o__Sphingomonadales (UID3310)	3372455	490	0.643741	65866	9523	93.05	0.88	3648	0.90217
Xanthomonadales_708	f__Xanthomonadaceae (UID4214)	5094944	226	0.684925	209101	32012	98.88	3.07	4320	0.878851
Sphingomonadales1_709	o__Sphingomonadales (UID3310)	4089508	11	0.645188	902506	600408	99.66	0.34	3860	0.909229
Sphingomonadales2_709	o__Sphingomonadales (UID3310)	4172283	26	0.642538	1179929	410977	98.94	2.84	3896	0.913295
Chitinophagia_723	p__Bacteroidetes (UID2591)	4235376	8	0.54192	2025181	760835	98.77	0	3493	0.896548
Rhodospirillales_723	o__Rhodospirillales (UID3754)	4652432	228	0.717384	134937	33304	98.76	1.09	4648	0.908633
Sphingomonadales_723	o__Sphingomonadales (UID3310)	3553858	24	0.677778	722714	691534	99.59	0.54	3379	0.903574
Chitinophagia_800	p__Bacteroidetes (UID2591)	4036802	12	0.407982	1276510	486456	100	0.25	3546	0.911846
cytophagia_800	o__Cytophagales (UID2937)	5920162	58	0.615672	392900	185902	99.55	0.97	5103	0.889492
Sphingomonadales_800	o__Sphingomonadales (UID3310)	3360005	32	0.646539	565644	208229	99.47	0.26	3241	0.90376
Xanthomonadales_800	f__Xanthomonadaceae (UID4214)	4897816	21	0.686198	1264652	413503	99.66	1.8	3946	0.877905
Flavobacteriales_835	k__Bacteria (UID2569)	2679523	359	0.422855	62274	10373	93.46	1.34	2572	0.907721
Armatimonadetes1_838	k__Bacteria (UID1452)	2914179	1	0.52277	2914179	2914179	93.52	0	2893	0.930229
Armatimonadetes2_838	k__Bacteria (UID1452)	2585312	3	0.621728	1245323	678574	94.91	0.93	2483	0.9324
Sphingobacteriales_838	p__Bacteroidetes (UID2605)	3433275	11	0.487456	977569	485378	97.62	0.48	3076	0.926067
Sphingomonadales1_838	o__Sphingomonadales (UID3310)	3370342	26	0.646322	627292	286596	99.47	0.26	3256	0.903967
Sphingomonadales2_838	o__Sphingomonadales (UID3310)	3935528	22	0.643856	900355	273508	99.32	3.36	3666	0.91073
Xanthomonadales_838	f__Xanthomonadaceae (UID4214)	4811163	36	0.681142	870930	202766	99.66	1.06	3873	0.882314
Armatimonadetes_83	k__Bacteria (UID1452)	2943169	2	0.604709	2900734	2900734	94.44	0.93	2770	0.913418
Caulobacterales_83	c__Alphaproteobacteria (UID3422)	2957556	15	0.71218	653002	431419	100	0	2832	0.915575
Sphingobacteriales_83	p__Bacteroidetes (UID2605)	3346581	6	0.488257	1316784	829731	97.62	0.95	2963	0.926382
Sphingomonadales1_83	o__Sphingomonadales (UID3310)	4065648	14	0.643467	1264875	1107831	98.86	2.5	3785	0.912873
Sphingomonadales2_83	o__Sphingomonadales (UID3310)	3232309	120	0.64452	161270	41015	97.89	1.41	3170	0.909433
Sphingomonadales_857	o__Sphingomonadales (UID3310)	4702495	9	0.637268	1787783	730405	99.64	2.15	4343	0.904923
Sphingomonadales_866	o__Sphingomonadales (UID3310)	4745997	38	0.637268	798443	434515	99.54	1.82	4483	0.907437
Rhodospirillales_868	o__Rhodospirillales (UID3754)	4274279	267	0.708592	91475	26173	97.88	0.66	4244	0.929718
Caulobacterales_87	c__Alphaproteobacteria (UID3422)	2748597	6	0.700062	1610626	1610626	99.68	0.32	2816	0.918188
Rhodospirillales_87	o__Rhodospirillales (UID3754)	5285210	276	0.723716	134588	30280	94.61	1.16	5135	0.919206
Sphingomonadales1_87	o__Sphingomonadales (UID3310)	3243928	75	0.647529	259239	65027	99.13	0.18	3132	0.90435
Sphingomonadales2_87	c__Alphaproteobacteria (UID3305)	3129176	225	0.693698	78210	20760	94.29	1.97	3091	0.923465
Xanthomonadales_87	f__Xanthomonadaceae (UID4214)	4900610	21	0.68611	780084	281314	99.66	1.8	3946	0.877139
Burkholderiales_881	o__Burkholderiales (UID4000)	3889138	62	0.688136	262827	122902	99.71	0.02	3736	0.927476
Chitinophagia_881	p__Bacteroidetes (UID2591)	3774304	22	0.325564	1191154	460296	99.51	0.99	3116	0.907945
Rhodobacterales_881	c__Alphaproteobacteria (UID3422)	2868912	12	0.670488	555814	456964	99.43	0	2710	0.910701
Rhodospirillales_881	c__Alphaproteobacteria (UID3305)	4725339	445	0.650693	86326	14796	96.14	3.17	4956	0.938051
Sphingomonadales_881	o__Sphingomonadales (UID3310)	3169746	29	0.648382	562973	259251	99.47	0.34	3064	0.904271
Xanthomonadales_881	f__Xanthomonadaceae (UID4214)	4888112	27	0.68616	769324	339961	99.66	1.8	3947	0.877879
Acidobacteria_886	k__Bacteria (UID3187)	5751136	27	0.540754	710912	282901	95.3	3.47	4951	0.890885
Sphingomonadales1_886	o__Sphingomonadales (UID3310)	4073261	14	0.643635	1649486	1241955	99.54	2.5	3793	0.914145
Sphingomonadales2_886	o__Sphingomonadales (UID3310)	3191910	30	0.647731	627290	233874	99.47	0.17	3084	0.902888
Chitinophagia1_888	p__Bacteroidetes (UID2591)	3482909	8	0.39149	1603448	647836	99.51	0	3073	0.897998
Chitinophagia2_888	p__Bacteroidetes (UID2591)	4036247	13	0.407964	1117473	486444	100	0.25	3541	0.911459
Planctomycetes_888	k__Bacteria (UID2565)	7962309	480	0.721231	220966	27191	92.58	4.55	6803	0.888855
Sphingomonadales1_888	o__Sphingomonadales (UID3310)	3400899	216	0.648569	218171	26879	92.1	4.35	3407	0.911048
Sphingomonadales2_888	o__Sphingomonadales (UID3310)	4218985	26	0.642142	1257021	614034	98.86	2.5	3930	0.911303
Armatimonadetes1_892	k__Bacteria (UID1452)	2558828	8	0.621968	890629	544630	95.83	0.93	2465	0.931572
Armatimonadetes2_892	k__Bacteria (UID1452)	2888252	75	0.605158	185429	71022	94.44	0.93	2762	0.91324
Caulobacterales_892	c__Alphaproteobacteria (UID3422)	3252459	4	0.683065	1958298	1958298	99.84	0.32	3185	0.903068
Armatimonadetes_898	k__Bacteria (UID1452)	3013693	32	0.604597	311231	170473	94.44	0.93	2896	0.912924
Armatimonadetes_908	k__Bacteria (UID1452)	2942942	2	0.604704	2900501	2900501	94.44	0.93	2774	0.91378
cytophagia_908	o__Cytophagales (UID2938)	4824296	40	0.467872	650595	228078	99.81	0	4178	0.895904
Rhodospirillales_908	o__Rhodospirillales (UID3754)	5439628	176	0.723377	293977	63930	99.5	3.32	5262	0.919068
Sphingomonadales1_908	o__Sphingomonadales (UID3310)	4246181	274	0.642554	159216	24192	98.91	3.12	4188	0.911183
Sphingomonadales2_908	o__Sphingomonadales (UID3310)	3872746	37	0.662206	440198	157554	97.88	0.77	3672	0.909196
Armatimonadetes_909	k__Bacteria (UID1452)	2946619	3	0.604713	2314272	2314272	94.44	0.93	2774	0.913399
Caulobacterales_909	c__Alphaproteobacteria (UID3422)	2687870	42	0.703507	376103	126208	99.64	3.96	2762	0.925295
Sphingomonadales1_909	o__Sphingomonadales (UID3310)	3847049	2	0.647769	3689938	3689938	99.48	2.09	3581	0.91118
Sphingomonadales2_909	o__Sphingomonadales (UID3310)	3475649	6	0.64821	1170657	762838	99.81	1.65	3347	0.911231
Sphingomonadales_911	o__Sphingomonadales (UID3310)	3487085	213	0.646933	76068	25923	98.49	1.89	3450	0.903557
Armatimonadetes_913	k__Bacteria (UID1452)	2597396	140	0.621326	91774	29980	95.83	1.85	2614	0.934291
Sphingomonadales_913	o__Sphingomonadales (UID3310)	3345976	13	0.635891	1261851	546704	99.32	0.34	3161	0.908541
Armatimonadetes_917	k__Bacteria (UID1452)	2901243	12	0.605297	583115	408327	94.44	0.93	2745	0.913239
Caulobacterales_917	c__Alphaproteobacteria (UID3422)	3038136	39	0.712212	525017	105906	99.68	3.9	2940	0.91693
Sphingomonadales_917	o__Sphingomonadales (UID3310)	3240713	18	0.636878	750412	261873	99.32	0.34	3078	0.909954
Caulobacterales_927	c__Alphaproteobacteria (UID3422)	2872390	59	0.700135	192865	91983	99.35	3.27	2977	0.917546
Pseudomonadales_927	o__Pseudomonadales (UID4488)	4873680	1091	0.626855	27740	5363	90.03	2.86	5353	0.89389
Rhodobacterales_927	c__Alphaproteobacteria (UID3422)	3831527	7	0.619177	1822223	628810	99.68	0	3654	0.909524
Sphingomonadales_927	o__Sphingomonadales (UID3310)	3082262	22	0.636563	855753	379409	95.9	0.34	2945	0.908945
Sphingomonadales_929	o__Sphingomonadales (UID3310)	3256082	17	0.636452	697596	342990	98.98	0.34	3092	0.90987
Armatimonadetes_939	k__Bacteria (UID1452)	2677277	19	0.620744	844362	252555	93.98	0.93	2603	0.932174
Rhodospirillales_939	c__Alphaproteobacteria (UID3305)	5631744	56	0.720869	477262	157269	99.34	1.31	5402	0.918264
Chitinophagia_956	p__Bacteroidetes (UID2591)	5122292	130	0.454569	457929	74585	99.51	0.25	4130	0.89319
Rhizobiales1_956	o__Rhizobiales (UID3450)	5011547	77	0.657459	273482	109628	98.2	2.72	4692	0.898524
Rhizobiales2_956	o__Rhizobiales (UID3654)	4485594	44	0.681473	513682	180265	96.87	2.39	4200	0.904795
Rhodospirillales_956	o__Rhodospirillales (UID3754)	5029064	83	0.718431	717704	100888	98.51	1.95	4856	0.916809
Sphingobacteriales_956	p__Bacteroidetes (UID2605)	3131136	7	0.463412	892253	767325	98.1	0.95	2790	0.942493
Sphingomonadales1_956	o__Sphingomonadales (UID3310)	3745360	266	0.643495	109071	22446	94.11	1.02	3568	0.910788
Sphingomonadales2_956	o__Sphingomonadales (UID3310)	3953945	8	0.646896	2096934	2096934	99.66	1.88	3643	0.908482
Xanthomonadales_956	c__Gammaproteobacteria (UID4202)	4060022	12	0.678683	1292240	458768	96.01	1.16	3663	0.938008
Gammaproteobacteria_971	k__Bacteria (UID2982)	4496436	287	0.619883	89265	24902	95.44	1.16	3612	0.917021
Burkholderiales_973	o__Burkholderiales (UID4000)	3629907	442	0.690479	39384	11630	95.72	2.98	3828	0.938585
Rhodospirillales_973	c__Alphaproteobacteria (UID3305)	4591829	8	0.650669	1081585	848145	100	0.44	4471	0.93957
Sphingomonadales_973	o__Sphingomonadales (UID3310)	3544672	3	0.647666	2848732	2848732	99.81	1.25	3403	0.908699
Xanthomonadales_973	f__Xanthomonadaceae (UID4214)	4835244	34	0.681196	871112	309707	99.66	1.4	3888	0.882444
Armatimonadetes_975	k__Bacteria (UID1452)	3054599	31	0.604899	435120	171170	94.44	0.93	2977	0.913732
cytophagia_975	o__Cytophagales (UID2938)	4266573	822	0.469467	24105	6333	92.93	1.32	4258	0.898157
Rhizobiales_975	o__Rhizobiales (UID3654)	4350721	493	0.683766	55609	12823	95.79	3.12	4426	0.90745
Rhodospirillales_975	o__Rhodospirillales (UID3754)	5685693	100	0.723433	360095	166993	99.5	2.9	5394	0.916932
Armatimonadetes_978	k__Bacteria (UID1452)	2610928	2	0.621166	2563754	2563754	95.83	0.93	2514	0.934947
Nitrosomonadales_978	f__Rhodocyclaceae (UID3972)	4225579	165	0.665355	111958	38596	99.44	0.06	4021	0.912985
Sphingomonadales_978	o__Sphingomonadales (UID3310)	4441555	105	0.63702	358044	94420	99.2	2.05	4193	0.90759
Rhizobiales_979	o__Rhizobiales (UID3654)	4466164	21	0.681928	849645	278258	97.18	1.19	4172	0.906636

## Sheet: Dataset 3
Dataset 3: Information of 128 high-quality phycospheric heterotrophic bacterial bins that encode phn gene clusters and their NCBI accession numbers
Bin ID	phn gene cluster sequence accession number
Alphaproteobacteria_1091	OK646139
Burkholderiales_1083	OK646140
Burkholderiales_1375	OK646141
Burkholderiales_1401	OK646142
Burkholderiales2_1315	OK646143
Burkholderiales2_1416	OK646144
Burkholderiales3_1399	OK646145
Caulobacterales_1005	OK646146
Caulobacterales_1052	OK646147
Caulobacterales_1219	OK646148
Caulobacterales2_1249	OK646149
Caulobacterales2_1399	OK646150
Caulobacterales4_1401	OK646151
Nitrosomonadales_1249	OK646152
Nitrosomonadales_1401	OK646153
Pseudomonadales_119	OK646154
Pseudomonadales_1250	OK646155
Pseudomonadales_1343	OK646156
Pseudomonadales_1399	OK646157
Pseudomonadales_2209	OK646158
Pseudomonadales_392	OK646159
Rhizobiales_1052	OK646160
Rhizobiales_1061	OK646161
Rhizobiales_1091	OK646162
Rhizobiales_110	OK646163
Rhizobiales_1255	OK646164
Rhizobiales_1277	OK646165
Rhizobiales_1306	OK646166
Rhizobiales_1323	OK646167
Rhizobiales_1334	OK646168
Rhizobiales_1337	OK646169
Rhizobiales_1344	OK646170
Rhizobiales_1347	OK646171
Rhizobiales_1351	OK646172
Rhizobiales_1365	OK646173
Rhizobiales_1401	OK646174
Rhizobiales_152	OK646175
Rhizobiales_156	OK646176
Rhizobiales_1998	OK646177
Rhizobiales_2209	OK646178
Rhizobiales_280	OK646179
Rhizobiales1_1038	OK646180
Rhizobiales1_1088	OK646181
Rhizobiales1_1317	OK646182
Rhizobiales1_1515	OK646183
Rhizobiales1_1624	OK646184
Rhizobiales1_242	OK646185
Rhizobiales1_248	OK646186
Rhizobiales1_956	OK646187
Rhizobiales2_1038	OK646188
Rhizobiales2_1088	OK646189
Rhizobiales2_119	OK646190
Rhizobiales2_1317	OK646191
Rhizobiales2_1624	OK646192
Rhizobiales2_242	OK646193
Rhizobiales2_956	OK646194
Rhizobiales3_1038	OK646195
Rhizobiales3_1515	OK646196
Rhodobacterales_1005	OK646197
Rhodobacterales_1026	OK646198
Rhodobacterales_1094	OK646199
Rhodobacterales_1112	OK646200
Rhodobacterales_1237	OK646201
Rhodobacterales_1249	OK646202
Rhodobacterales_1287	OK646203
Rhodobacterales_1315	OK646204
Rhodobacterales_1330	OK646205
Rhodobacterales_1332	OK646206
Rhodobacterales_1334	OK646207
Rhodobacterales_1340	OK646208
Rhodobacterales_1391	OK646209
Rhodobacterales_1399	OK646210
Rhodobacterales_1413	OK646211
Rhodobacterales_1416	OK646212
Rhodobacterales_248	OK646213
Rhodobacterales2_1342	OK646214
Rhodospirillales_119	OK646215
Rhodospirillales_248	OK646216
Rhodospirillales_939	OK646217
Rhodospirillales_973	OK646218
Rhodospirillales1_1391	OK646219
Rhodospirillales2_1352	OK646220
Rhodospirillales2_1391	OK646221
Sphingomonadales2_1171	OK646222
Sphingomonadales3_1416	OK646223
Verrucomicrobia_1120	OK646224
Caulobacterales_113	OK646225-OK646227
Caulobacterales_168	OK646228-OK646230
Caulobacterales2_1334	OK646231; OK646232
Caulobacterales2_1339	OK646233; OK646234
Pseudomonadales_1083	OK646235; OK646236
Pseudomonadales_133	OK646237; OK646238
Pseudomonadales_389	OK646239-OK646241
Pseudomonadales_391	OK646242; OK646243
Pseudomonadales_927	OK646244-OK646247
Rhizobiales_975	OK646248; OK646249
Rhizobiales_979	OK646250; OK646251
Rhizobiales2_1515	OK646252; OK646253
Rhizobiales3_248	OK646254-OK646257
Rhodobacterales_1023	OK646258; OK646259
Rhodobacterales_1336	OK646260; OK646261
Rhodobacterales_1338	OK646262; OK646263
Rhodobacterales_1343	OK646264; OK646265
Rhodobacterales_1375	OK646266-OK646268
Rhodobacterales_236	OK646269; OK646270
Rhodobacterales1_1342	OK646271; OK646272
Rhodospirillales_1005	OK646273; OK646274
Rhodospirillales_1038	OK646275; OK646276
Rhodospirillales_104	OK646277; OK646278
Rhodospirillales_1219	OK646279; OK646280
Rhodospirillales_1279	OK646281; OK646282
Rhodospirillales_1329	OK646283-OK646285
Rhodospirillales_133	OK646286; OK646287
Rhodospirillales_1337	OK646288; OK646289
Rhodospirillales_1341	OK646290; OK646291
Rhodospirillales_1413	OK646292; OK646293
Rhodospirillales_142	OK646294; OK646295
Rhodospirillales_168	OK646296; OK646297
Rhodospirillales_383	OK646298; OK646299
Rhodospirillales_389	OK646300; OK646301
Rhodospirillales_392	OK646302; OK646303
Rhodospirillales_723	OK646304; OK646305
Rhodospirillales_868	OK646306; OK646307
Rhodospirillales_87	OK646308; OK646309
Rhodospirillales_908	OK646310; OK646311
Rhodospirillales_956	OK646312; OK646313
Rhodospirillales_975	OK646314; OK646315
Rhodospirillales1_1352	OK646316; OK646317

## Sheet: Dataset 4
Dataset 4: Information and environmental parameters of bloom water samples used in this study from Taihu Lake and Dianchi Lake
Sampling time/Sampe ID	Chl a	WT	pH	DO	TN	TDN	TP	TDP	SRP	TN/TP
TH_Jul_13	13.2182	29	7.36	6.62	2.71837	1.27439	0.137778	0.0340741	0.0167742	19.7301
TH_Aug_13	66.4104	32.7	9.07	9.36	1.73878	0.47347	0.0711111	0.0266667	0.0167742	24.4515
TH_Sep_13	115	29.9	8.43	12.05	2.77857	2.20864	0.278519	0.06	0.0210753	9.97625
TH_Oct_13	80.928	22.8	8.35	11.53	5.42143	5.225	0.167407	0.0674074	0.064086	32.3846
TH_Nov_13	9.14033	17	7.86	8.77	1.91321	1.28113	0.0785185	0.06	0.0188889	24.3663
TH_Dec_13	69.1588	9.7	8.28	13.8	1.28113	0.50756	0.174815	0.0340741	0.0151852	7.32851
TH_Jan_14	N.A.	N.A.	N.A.	N.A.	N.A.	N.A.	N.A.	N.A.	N.A.	N.A.
TH_Jul_14	68.6175	31	7.82	8.47	1.44919	0.819106	0.103404	0.0523404	0.0204255	14.0148
TH_Aug_14	88.496	25.8	8.54	8.8	1.97764	0.60061	0.314043	0.0714894	0.0544681	6.29737
TH_Oct_14	37.081	19.4	7.48	8.89	1.39329	1.31707	0.388511	0.0970213	0.067234	3.58624
Th_Nov_14	52.7013	15.65	8.20429	N.A.	N.A.	N.A.	N.A.	N.A.	N.A.	N.A.
DC_Jan_11	40.144	10.0292	7.57	7.12	7.79415	6.89551	0.363899	0.178026	0.149778	21.4184
DC_Mar_11	99.54	13.9429	9.06	13.66	5.62069	4.38767	0.2152	0.0375878	0.0125151	26.1184
DC_May_11	993.138	21.5125	9.64	14.23	13.7189	2.07837	0.793474	0.0334572	0	17.2897
DC_Jun_11	287.07	22.8208	10.38	11.08	5.88192	2.35005	0.40727	0.0231309	0.0125151	14.4423
DC_Jul_11	552.046	23.9042	10.08	N.A.	8.77638	2.08882	0.601404	0.0355225	0	14.5932
DC_Aug_11	190.117	23.55	9.1	6.62	3.72936	2.05747	0.415531	0.0644362	0.0407751	8.97494
DC_Sep_11	225.924	20.0625	9.45	9.57	5.22362	2.86207	0.304007	0.0561751	0.0286637	17.1826
DC_Nov_11	120.286	15.5958	9.01	7.13	4.80564	3.84431	0.301941	0.206939	0.0327008	15.9158
DC_Dec_11	99.436	11.3292	9.15	8.5	5.74608	3.9279	0.281289	0.0417183	0.0125151	20.4277
DC_Jan_12	61.076	11.5167	8.82	8.26	5.17137	3.79206	0.184221	0.0685667	0.036738	28.0715
DC_Mar_12	85.572	13.0958	8.15	N.A.	4.92059	3.37409	0.229657	0.0355225	0.0286637	21.4258
DC_Apr_12	190.096	15.8208	8.89	13.79	5.67294	3.32184	0.266832	0.0251962	0	21.2603
DC_May_12	81.112	19.6583	8.78	N.A.	2.95611	2.14107	0.105741	0.0582404	0	27.9561
DC_Jun_12	830.742	23.5958	9.38	14.85	10.1452	1.47231	0.8038	0.070632	0.008478	12.6216
DC_Jul_12	384.242	N.A.	9.36	N.A.	6.47753	2.04702	0.37216	0.0251962	0.0125151	17.4052
	* Chl a - Chlorophyll a (mg/L); WT - Water temperature (℃); DO - Dissolved oxygen (mg/L); TN - Total nitrogen (mg/L); TDN - Total dissolved nitrogen (mg/L); TP - Total phosphorus (mg/L); TDP, Total dissolved phosphorus; SRP, soluble reactive phosphorus; N.A. Not available

## Sheet: Dataset 5
Dataset 5: Information regarding 22 phosphonate catabolizing phycospheric heterotrophic bacterial isolates and NCBI accession numbers of 16s rDNA and phnJ genes
Isolates designation	Closest related cultivated species	16S rDNA accession number	phnJ accession number
196_Psudmo3	Pseudomonas sp. E4	OL798001
196_Variovo	Variovorax sp. 3A_12	OL798002
236_Mycoba*	Mycobacterium sp. strain RB32	OL798003
236_Psudmo1	Pseudomonas sp. strain BS	OL798004	OL829851
236_Psudmo2	Pseudomonas sp. ICS9	OL798005	OL829852
236_Psudmo3	Pseudomonas sp. E4	OL798006
391_Methyba2	Methylobacterium sp. yi18	OL798007	OL829854
391_Methyba3	Methylobacterium sp. yi18	OL798008	OL829855
391_Methyba4	Methylobacterium sp. yi18	OL798009	OL829856
391_Methyba6	Methylobacterium sp. yi18	OL798010	OL829857
391_Psudmo1	Pseudomonas sp. ICS9	OL798011	OL829853
418_Psudmo1	Pseudomonas sp. ICS9	OL798012	OL829849
418_Psudmo2	Pseudomonas sp. strain BS	OL798013
418_Psudmo3	Pseudomonas sp. E4	OL798014
838_Rhodoco	Rhodococcus sp. 13-111	OL798015
838_Shilla1	Shinella sp. HW-35	OL798016
905_Psudmo1	Pseudomonas sp. ICS9	OL798017	OL829848
905_Psudmo2	Pseudomonas sp. strain BS	OL798018
973_Rhizob1	Rhizobium sp. strain FNS3	OL798019	OL829858
973_Rhizob2	Rhizobium pusense strain WTB176	OL798020
973_Rhizob3	Rhizobium pusense strain WTB176	OL798021	OL829859
1052_Psudmo3	Pseudomonas sp. ICS9	OL798022	OL829850
* strains in green were used in further growth experiment in different sources of phosphorus

## Sheet: Dataset 6
Dataset 6: Reports of phosphonate and phosphate concentrations from previous published studies
Project comment		Sample ID	Methods	Sample type	Total organic Phosphorus (TOP) concentration	Phosphonate concentration	Phosphonate / TOP (%)	Reference
	Sediments were taken from three sites seasonally in Chaohu Lake, China. A total of twelve samples were collected, and phosphonates were identified in four samples.							[1]
		Western_lake_Spring	31P NMR	Sediment	44.2 (mg/KG)	0.6 (mg/KG)	1.35747
		Western_lake_Autumn	31P NMR	Sediment	356.2 (mg/KG)	8.3 (mg/KG)	2.33015
		Western_lake_Winter	31P NMR	Sediment	100.3 (mg/KG)	2.8 (mg/KG)	2.79163
		Middle_lake_Spring	31P NMR	Sediment	31 (mg/KG)	0.4 (mg/KG)	1.29032
	Sediment P was characterized using 31P NMR spectroscopy on extracts from the 0~5 cm and 20~25 cm depth intervals of the epilimnion and hypolimnion cores of Lake 227, Experimental Lakes Area, Ontario, Canada. Phosphonates were identified in all four samples.							[2]
		Epilimnion 0~5 cm	31P NMR	Sediment	N.A.	N.A.	3.88889
		Hypolimnion 0~5 cm	31P NMR	Sediment	N.A.	N.A.	1.80879
		Epilimnion 20~25 cm	31P NMR	Sediment	N.A.	N.A.	2.52252
		Hypolimnion 20~25 cm	31P NMR	Sediment	N.A.	N.A.	3.0303
	Ten surface sediment samples and two sediment cores (descending interval, eight extracts for core_1 and nine extracts for core_8) in a shallow eutrophic lake, Chaohu Lake, were analyzed by 31P-NMR to reveal the phosphorus (P) species and their effects on upper water quality. Phosphonates were identified in five sediments and five out of eight core_1 extracts. No phosphonate peak was observed in c…							[3]
		1 (Core_1 0-2cm)	31P NMR	Sediment	164.8 (mg/KG)	3.9 (mg/KG)	2.3665
		2	31P NMR	Sediment	137.95 (mg/KG)	2.5 (mg/KG)	1.81225
		3	31P NMR	Sediment	98.15 (mg/KG)	2.9 (mg/KG)	2.95466
		7	31P NMR	Sediment	92.92 (mg/KG)	0.4 (mg/KG)	0.430478
		9	31P NMR	Sediment	113.34 (mg/KG)	0.4 (mg/KG)	0.35292
		Core_1 2-4cm	31P NMR	Sediment	138.7 (mg/KG)	4.7 (mg/KG)	3.38861
		Core_1 4-6cm	31P NMR	Sediment	140.3 (mg/KG)	6.4 (mg/KG)	4.56165
		Core_1 6-8cm	31P NMR	Sediment	112.6 (mg/KG)	12.1 (mg/KG)	10.746
		Core_1 8-10cm	31P NMR	Sediment	100.5 (mg/KG)	10.4 (mg/KG)	10.3483
	Dissolved and particulate phosphorus were characterized with 31P NMR spectroscopy in two water samples from the Pee Dee River, South Carolina. Phosphonates were identified in all fractionation							[4]
		River inlet	31P NMR	Water_dissovled	N.A.	N.A.	16.3462
		Floodplain	31P NMR	Water_dissovled	N.A.	N.A.	9.52381
		River inlet	31P NMR	Water_particulate	N.A.	N.A.	8.85609
		Floodplain	31P NMR	Water_particulate	N.A.	N.A.	5.57276
	Phosphorus speciation was determined in the sediment core of Lake Erhai, southwestern China. The core was sliced into 2 cm segments and eight selected layers were analyzed sequentially. Phosphonate were identified in seven samples.							[5]
		0–2 cm	31P NMR	Sediment	138.7 (mg/KG)	1.9 (mg/KG)	1.36986
		2–4 cm	31P NMR	Sediment	42.9 (mg/KG)	0.4 (mg/KG)	0.932401
		4–6 cm	31P NMR	Sediment	27.7 (mg/KG)	0.3 (mg/KG)	1.08303
		6–8 cm	31P NMR	Sediment	44.7 (mg/KG)	0.2 (mg/KG)	0.447427
		8–10 cm	31P NMR	Sediment	42.5 (mg/KG)	0.3 (mg/KG)	0.705882
		14–16 cm	31P NMR	Sediment	28.5 (mg/KG)	0.3 (mg/KG)	1.05263
		22–24 cm	31P NMR	Sediment	10.1 (mg/KG)	0.3 (mg/KG)	2.9703
	Phosphorus composition was analyzed in sediments from seven different trophic Lakes, China. Phosphonate were identified in two samples.							[6]
		Lake Meiliang	31P NMR	Sediment	32.6 (mg/KG)	2.7 (mg/KG)	8.28221
		Lake Hongfeng	31P NMR	Sediment	84.3 (mg/KG)	0.5 (mg/KG)	0.59312
	Dissolved and particulate phosphorus compounds were profiled with 18 water samples taken from Taihu Lake, China. Phosphonates were identified in seven out of eighteen dissolved fractions, and in only one particulate fraction.							[7]
		1	31P NMR	Water_dissovled	N.A.	N.A.	10.566
		2	31P NMR	Water_dissovled	N.A.	N.A.	12.1813
		3	31P NMR	Water_dissovled	N.A.	N.A.	13.4328
		4	31P NMR	Water_dissovled	N.A.	N.A.	7.95455
		5	31P NMR	Water_dissovled	N.A.	N.A.	4.27807
		7	31P NMR	Water_dissovled	N.A.	N.A.	14.8649
		8	31P NMR	Water_dissovled	N.A.	N.A.	7.66355
		5	31P NMR	Water_particulate	N.A.	N.A.	14.1414
	Dissolved and particulate phosphorus compounds in samples from Lake Mendota, Wisconsin, USA were characterized using 31P NMR. Phosphonates were identified in ten out of twenty lake particulate phosphorus (LPP) fractions, and in one out of five river particulate phosphorus (RPP) fractions. In eight lake dissolved phosphorus (LDP) and five river dissolved phosphorus (RDP) samples, phosphonates peak…							[8]
		LPP_38_0.5m	31P NMR	Water_particulate	12 (μg/L)	1.5 (μg/L)	12.5
		LPP_41_0.5m	31P NMR	Water_particulate	12.4 (μg/L)	3.2 (μg/L)	25.8065
		LPP_47_0.5m	31P NMR	Water_particulate	7.15 (μg/L)	0.39 (μg/L)	5.45455
		LPP_53_0.5m	31P NMR	Water_particulate	8.33 (μg/L)	2.55 (μg/L)	30.6122
		LPP_60_0.5m	31P NMR	Water_particulate	20.46 (μg/L)	5.61 (μg/L)	27.4194
		LPP_32_14m	31P NMR	Water_particulate	4.34 (μg/L)	1.96 (μg/L)	45.1613
		LPP_40_14m	31P NMR	Water_particulate	8.82 (μg/L)	3.24 (μg/L)	36.7347
		LPP_42_14m	31P NMR	Water_particulate	9.66 (μg/L)	3.08 (μg/L)	31.8841
		LPP_54_14m	31P NMR	Water_particulate	8.82 (μg/L)	2.38 (μg/L)	26.9841
		LPP_52_14m	31P NMR	Water_particulate	N.A.	N.A.	43.9024
		RPP_63	31P NMR	Water_particulate	18.55 (μg/L)	5.6 (μg/L)	30.19
		LDP_58_0.5m	31P NMR	Water_dissovled	27.36 (μg/L)	9.6 (μg/L)	35.09
		RDP_68	31P NMR	Water_dissovled	N.A.	N.A.	100
Reference
[1]	Jin X, Rong N, Zhang W, Meng X, Shan B. Bioavailability of organic phosphorus in an eutrophic lake: Insights from an in-situ experiment. Ecol. Indic. 2019; 107: 105622.
[2]	O'Connell DW, Ansems N, Kukkadapu RK, Jaisi D, Orihel DM, Cade-Menun BJ, et al. Changes in sedimentary phosphorus burial following artificial eutrophication of Lake 227, Experimental Lakes Area, Ontario, Canada. J. Geophys. Res. Biogeosci. 2020; 125: e2020JG005713.
[3]	Zhang W, Shan B, Zhang H, Tang W. Characteristics of phosphorus compounds and their effects in sediments of an eutrophic Chaohu Lake, China. Clean (Weinh) 2105; 43:544-550.
[4]	Cade-Menun BJ, Navaratnam JA, Walbridge MR. Characterizing dissolved and particulate phosphorus in water with 31P nuclear magnetic resonance spectroscopy. Environ. Sci. Technol. 2006; 40:7874-7880.
[5]	Zhang R, Wang L, Wu F, Song B. Phosphorus speciation in the sediment profile of Lake Erhai, southwestern China: fractionation and 31P NMR. J. Environ. Sci. 2013; 25:1124-1130.
[6]	Zhang R, Wu F, He Z, Zheng J, Song B, Jin L. Phosphorus composition in sediments from seven different trophic lakes, China: A phosphorus-31NMR study. J. Environ. Qual. 2009; 38;353-359.
[7]	Bai XL, Zhou YK, Sun JH, Ma JH, Zhao HY, Liu XF. Classes of dissolved and particulate phosphorus compounds and their spatial distributions in the water of a eutrophic lake: a 31P NMR study. Biogeochemistry 2015; 126: 227-240.
[8]	Read EK, Ivancic M, Hanson P, Cade-Menun BJ, McMahon KD. Phosphorus speciation in a eutrophic lake by 31P NMR spectroscopy. Water Res. 2014; 62: 229-240.
